# Supplementary material for: Genomic Insights into Disease Resistance in Sunflower (Helianthus annuus): Identifying Key Regions and Candidate Genes for Verticillium dahliae Resistance
Source: Plants (Basel). 2024 Sep 14;13(18):2582. doi: 10.3390/plants13182582 (PMC11434647; doi:10.3390/plants13182582)
Supplement: Supplementary file 1 [file plants-13-02582-s001.zip]

Archive with 7 entries (7 files):
- SI_FigureS1_2024Sep13.pdf
- SI_TableS1_2024Sep13.xlsx
- SI_TableS2_2024Sep13.xlsx
- SI_TableS3_2024Sep13.xlsx
- SI_TableS4_2024Sep13.xlsx
- SI_TableS5_2024Sep13.xlsx
- SI_TableS6_2024Sep13.xlsx
