# Supplementary material for: Genomic Insights into Disease Resistance in Sunflower (Helianthus annuus): Identifying Key Regions and Candidate Genes for Verticillium dahliae Resistance
Source: Plants (Basel). 2024 Sep 14;13(18):2582. doi: 10.3390/plants13182582 (PMC11434647; doi:10.3390/plants13182582)
Supplement: Supplementary file 1 [file plants-13-02582-s001.zip › SI_TableS1_2024Sep13.xlsx]

## Sheet: Meta_Phenotype_DICorr_2024July
PACKAGE	CLASS	ACCESSION	LINE	SAM	Disease index (DIcorr)	Resistance level Number of lines		Stem Canker Resistant lines (Immune) 4 overlaps		Downy Mildew Resistant lines (Immune) 10 overlaps		Check Type	Variety Name	Dicorr
PPN054	RHA-NonOil	PI_655014	RHA 463	UGA-SAM1-054	0	Immune (I) 18 lines		YES		YES		Susceptible	LKD5009	42.9091
PPN067	HA-Oil	PI_561918	HA 378	UGA-SAM1-067	0			YES		YES		Resistant	JK601	9.23922
PPN072	RHA-NonOil	PI_599980	RHA 309	UGA-SAM1-072	0
PPN076	HA-NonOil	PI_599982	HA 312	UGA-SAM1-076	0					YES
PPN136	RHA-Oil	PI_560141	RHA 373	UGA-SAM1-136	0					YES
PPN138	HA-Oil	PI_578874	HA 385	UGA-SAM1-138	0
PPN158	HA-NonOil	PI_650599	HA 249	UGA-SAM1-158	0					YES
PPN159	HA-Oil	PI_650763	HA-R5	UGA-SAM1-159	0
PPN160	HA-Oil	PI_597371	HA 407	UGA-SAM1-160	0					YES
PPN163	RHA-Oil	PI_597377	RHA 400	UGA-SAM1-163	0					YES
PPN177	HA-NonOil	PI_599782	HA 304	UGA-SAM1-177	0			YES		YES
PPN186	RHA-Oil	PI_600000	RHA 417	UGA-SAM1-186	0			YES
PPN196	HA-NonOil	PI_607509	HA-R6	UGA-SAM1-196	0					YES
PPN197	HA-Oil	PI_607511	HA-R8	UGA-SAM1-197	0					YES
PPN201	NonOil	PI_607929	IMISUN-3	UGA-SAM1-201	0
PPN205	HA-Oil	PI_618725	HA 421	UGA-SAM1-205	0
PPN230	RHA-NonOil	NSL_202290	RHA 334	UGA-SAM1-230	0
PPN237	RHA-NonOil	NSL_202284	RHA 328	UGA-SAM1-237	0					YES
PPN059	HA-NonOil	PI_509059	HA 349	UGA-SAM1-059	0.7	Highly Resistant (HR) 102 lines
PPN162	RHA-Oil	PI_597376	RHA 399	UGA-SAM1-162	0.76
PPN161	RHA-Oil	PI_597372	RHA 395	UGA-SAM1-161	0.81
PPN202	NonOil	PI_607930	IMISUN-4	UGA-SAM1-202	0.88
PPN178	HA-Oil	PI_599785	HA 822	UGA-SAM1-178	1.33
PPN135	Oil	PI_552947	DM-2	UGA-SAM1-135	1.34
PPN099	RHA-NonOil	NSL_202285	RHA 329	UGA-SAM1-099	1.46
PPN148	RHA-Oil	PI_603987	RHA 391	UGA-SAM1-148	1.93
PPN023	RHA-Oil	PI_597374	RHA 397	UGA-SAM1-023	2.13
PPN062	HA-Oil	PI_534657	HA 371	UGA-SAM1-062	2.22
PPN167	RHA-NonOil	PI_599764	RHA 294	UGA-SAM1-167	2.27
PPN041	RHA-NonOil	PI_543746	RGIG1	UGA-SAM1-041	2.32
PPN134	HA-NonOil	PI_552942	HA305	UGA-SAM1-134	2.32
PPN149	HA-NonOil	PI_607510	HA-R7	UGA-SAM1-149	2.73
PPN032	RHA-Oil	PI_607923	R-201	UGA-SAM1-032	2.88
PPN048	OPV	Ames_22511	KLEIN CASARES	UGA-SAM1-048	2.91
PPN100	RHA-NonOil	NSL_202286	RHA 330	UGA-SAM1-100	3.05
PPN057	RHA-Oil	NSL_202859	RHA 855	UGA-SAM1-057	3.27
PPN031	RHA-Oil	PI_607921	R-188	UGA-SAM1-031	3.32
PPN101	RHA-NonOil	NSL_202287	RHA 331	UGA-SAM1-101	3.38
PPN157	HA-NonOil	PI_650592	HA 236	UGA-SAM1-157	3.42
PPN098	RHA-NonOil	NSL_202283	RHA 326	UGA-SAM1-098	3.43
PPN042	RHA-Oil	PI_599768	RHA 801	UGA-SAM1-042	3.44
PPN166	RHA-Oil	PI_599763	RHA 279	UGA-SAM1-166	3.56
PPN215	RHA-Oil	PI_639163	RHA 440	UGA-SAM1-215	3.62
PPN012	RHA-Oil	PI_561921	RHA 381	UGA-SAM1-012	3.68
PPN113	HA-NonOil	NSL_208769	HA 321	UGA-SAM1-113	3.71
PPN014	RHA-Oil	PI_578009	RHA 387	UGA-SAM1-014	3.73
PPN022	RHA-Oil	PI_597373	RHA 396	UGA-SAM1-022	3.85
PPN070	HA-NonOil	PI_599780	HA 285	UGA-SAM1-070	3.87
PPN055	RHA-NonOil	PI_655015	RHA 464	UGA-SAM1-055	4.02
PPN013	RHA-Oil	PI_578008	RHA 386	UGA-SAM1-013	4.03
PPN155	HA-Oil	PI_639169	HA 446	UGA-SAM1-155	4.14
PPN206	HA-Oil	PI_618726	HA 422	UGA-SAM1-206	4.16
PPN053	HA-Oil	PI_642777	HA 412 HO	UGA-SAM1-053	4.22
PPN139	HA-Oil	PI_597364	HA 393	UGA-SAM1-139	4.22
PPN152	HA-Oil	PI_632338	HA 429	UGA-SAM1-152	4.22
PPN150	Oil	PI_607927	IMISUN-1	UGA-SAM1-150	4.23
PPN010	RHA-Oil	PI_560145	RHA 377	UGA-SAM1-010	4.28
PPN105	Oil	NSL_202856	ND-BLOS	UGA-SAM1-105	4.28
PPN171	HA-Oil	PI_599771	HA 61	UGA-SAM1-171	4.32
PPN078	HA-NonOil	NSL_208770	HA 322	UGA-SAM1-078	4.48
PPN058	Oil	PI_664222	ND-ERLYS	UGA-SAM1-058	4.49
PPN073	NonOil	PI_601368	PHA009	UGA-SAM1-073	4.56
PPN080	HA-NonOil	PI_552933	HA 287	UGA-SAM1-080	4.57
PPN213	HA-Oil	PI_633745	HA 435	UGA-SAM1-213	4.64
PPN050	HA-Oil	PI_642775	HA 456	UGA-SAM1-050	4.8
PPN052	HA-NonOil	PI_642776	HA 457	UGA-SAM1-052	4.82
PPN056	RHA-NonOil	NSL_202282	RHA 324	UGA-SAM1-056	4.95
PPN065	RHA-Oil	PI_552931	RHA 296	UGA-SAM1-065	5.16
PPN247	HA-Oil	PI_552939	HA 301	UGA-SAM1-247	5.34
PPN039	HA-NonOil	PI_509060	HA 350	UGA-SAM1-039	5.41
PPN221	HA-NonOil	PI_650571	HA 66	UGA-SAM1-221	5.41
PPN117	RHA-NonOil	PI_509064	RHA 354	UGA-SAM1-117	5.59
PPN172	HA-Oil	PI_599772	HA 64	UGA-SAM1-172	5.62
PPN229	Introgressed	PI_650842	HA GERMPLASM POOL VII HMO BULK	UGA-SAM1-229	5.72
PPN238	Oil	NSL_202857	ND-RLOS	UGA-SAM1-238	5.76
PPN038	HA-Oil	PI_650612	HA 113	UGA-SAM1-038	5.88
PPN236	NonOil	NSL_202279	ND-NONOIL M1	UGA-SAM1-236	5.97
PPN170	HA-NonOil	PI_599769	HA 8	UGA-SAM1-170	6
PPN091	NonOil	NSL_202273	ND-NONOIL3	UGA-SAM1-091	6.09
PPN252	HA-Oil	PI_618727	HA 423	UGA-SAM1-252	6.14
PPN227	HA-Oil	PI_650753	HA-R2	UGA-SAM1-227	6.32
PPN176	HA-Oil	PI_599778	HA 234	UGA-SAM1-176	6.66
PPN203	RHA-Oil	PI_617099	RHA 426	UGA-SAM1-203	6.93
PPN112	HA-NonOil	NSL_208768	HA 320	UGA-SAM1-112	7.09
PPN182	HA-NonOil	PI_599977	HA 307	UGA-SAM1-182	7.27
PPN244	HA-Oil	PI_534658	HA 372	UGA-SAM1-244	7.29
PPN018	HA-Oil	PI_578873	HA 384	UGA-SAM1-018	7.38
PPN104	HA-Oil	NSL_202854	HA 852	UGA-SAM1-104	7.38
PPN043	HA-Oil	PI_650754	HA-R3	UGA-SAM1-043	7.43
PPN095	NonOil	NSL_202278	ND-NONOIL B5	UGA-SAM1-095	7.5
PPN082	NonOil	NSL_202275	ND-NONOIL B2	UGA-SAM1-082	7.51
PPN030	RHA-Oil	PI_607920	R-185	UGA-SAM1-030	7.66
PPN223	HA-NonOil	PI_650594	HA 243	UGA-SAM1-223	7.83
PPN111	HA-NonOil	NSL_208767	HA 319	UGA-SAM1-111	7.89
PPN102	RHA-NonOil	NSL_202288	RHA 332	UGA-SAM1-102	7.9
PPN049	RHA-Oil	PI_642774	RHA 455	UGA-SAM1-049	7.95
PPN061	RHA-Oil	PI_534650	RHA 364	UGA-SAM1-061	7.96
PPN207	RHA-Oil	PI_619204	RHA 419	UGA-SAM1-207	7.98
PPN174	HA-Oil	PI_599774	HA 99	UGA-SAM1-174	8.08
PPN260	OPV	PI_650541	CHARATA	UGA-SAM1-260	8.23
PPN224	HA-NonOil	PI_650597	HA 248	UGA-SAM1-224	8.42
PPN120	RHA-Oil	PI_534649	RHA 363	UGA-SAM1-120	8.5
PPN001	HA-Oil	NSL_202853	HA 851	UGA-SAM1-001	8.59
PPN123	Introgressed	PI_548997	HA GERMPLASM POOL III-C	UGA-SAM1-123	8.61
PPN064	Introgressed	PI_549011	HA GERMPLASM POOL III - Q	UGA-SAM1-064	9.16
PPN107	RHA-Oil	NSL_202861	RHA 857	UGA-SAM1-107	9.22
PPN079	Introgressed	PI_548996	HA GERMPLASM POOL III-B	UGA-SAM1-079	9.28
PPN208	RHA-Oil	PI_619206	RHA 428	UGA-SAM1-208	9.29
PPN219	HA-NonOil	PI_650358	HA 1	UGA-SAM1-219	9.37
PPN200	Oil	PI_607928	IMISUN-2	UGA-SAM1-200	9.39
PPN289	HA-NonOil	PI_650601	HA 250	UGA-SAM1-289	9.39
PPN087	Introgressed	NSL_176427	HA GERMPLASM POOL V-1K	UGA-SAM1-087	9.41
PPN021	HA-Oil	PI_597369	HA 405	UGA-SAM1-021	9.46
PPN211	HA-Oil	PI_632341	HA 432	UGA-SAM1-211	9.54
PPN060	RHA-Oil	PI_531072	RHA 359	UGA-SAM1-060	9.56
PPN103	RHA-NonOil	NSL_202289	RHA 333	UGA-SAM1-103	9.59
PPN251	RHA-Oil	PI_607506	RHA 415	UGA-SAM1-251	9.59
PPN245	Introgressed	PI_549002	HA GERMPLASM POOL III-H	UGA-SAM1-245	9.89
PPN083	landrace	PI_432504	HOPI DYE	UGA-SAM1-083	9.95
PPN194	HA-Oil	PI_607504	HA 413	UGA-SAM1-194	9.96
PPN153	HA-Oil	PI_632342	HA 433	UGA-SAM1-153	10.12	Medium Resistant (MR) 103 lines
PPN156	HA-NonOil	PI_650570	HA 65	UGA-SAM1-156	10.12
PPN181	RHA-NonOil	PI_599789	RHA 311	UGA-SAM1-181	10.19
PPN045	NonOil	NSL_208772	ND-BLP2	UGA-SAM1-045	10.22
PPN151	HA-Oil	PI_617098	HA 425	UGA-SAM1-151	10.25
PPN063	Introgressed	PI_549001	HA GERMPLASM POOL III - G	UGA-SAM1-063	10.27
PPN217	RHA-Oil	PI_639166	RHA 443	UGA-SAM1-217	10.39
PPN257	OPV	PI_650353	GUAYACAN	UGA-SAM1-257	10.42
PPN249	HA-Oil	PI_597366	HA 402	UGA-SAM1-249	10.48
PPN119	RHA-NonOil	PI_531075	RHA 362	UGA-SAM1-119	10.58
PPN089	NonOil	PI_664190	ND-NONOIL 2	UGA-SAM1-089	10.6
PPN033	RHA-Oil	PI_633746	RHA 436	UGA-SAM1-033	10.61
PPN035	HA-NonOil	PI_650575	HA 112	UGA-SAM1-035	10.61
PPN108	RHA-Oil	NSL_202862	RHA 858	UGA-SAM1-108	10.68
PPN165	RHA-Oil	PI_599759	RHA 274	UGA-SAM1-165	10.71
PPN180	RHA-Oil	PI_599787	RHA 272	UGA-SAM1-180	10.72
PPN192	RHA-Oil	PI_603990	RHA 409	UGA-SAM1-192	10.74
PPN128	Introgressed	PI_549015	HA GERMPLASM POOL III-U	UGA-SAM1-128	10.85
PPN210	HA-Oil	PI_632340	HA 431	UGA-SAM1-210	10.85
PPN122	RHA-NonOil	PI_543745	RPET2	UGA-SAM1-122	10.92
PPN020	HA-Oil	PI_597368	HA 404	UGA-SAM1-020	10.97
PPN002	HA-Oil	NSL_202855	HA 853	UGA-SAM1-002	11.06
PPN007	HA-Oil	PI_552940	HA 302	UGA-SAM1-007	11.19
PPN218	RHA-NonOil	PI_649793	1972 R - LINE COMPOSITE	UGA-SAM1-218	11.28
PPN009	RHA-Oil	PI_560144	RHA376	UGA-SAM1-009	11.31
PPN142	RHA-Oil	PI_597375	RHA 398	UGA-SAM1-142	11.43
PPN024	RHA-Oil	PI_599758	RHA 273	UGA-SAM1-024	11.49
PPN240	HA-NonOil	NSL_208764	HA 316	UGA-SAM1-240	11.5
PPN129	HA-NonOil	PI_552934	HA 288	UGA-SAM1-129	11.58
PPN046	landrace	PI_600717	MANDAN#1	UGA-SAM1-046	11.72
PPN193	HA-Oil	PI_603991	HA 410	UGA-SAM1-193	11.76
PPN121	RHA-Oil	PI_534653	RHA 367	UGA-SAM1-121	11.9
PPN214	RHA-Oil	PI_639162	RHA 439	UGA-SAM1-214	11.92
PPN036	HA-NonOil	PI_650579	HA 116	UGA-SAM1-036	11.96
PPN220	HA-NonOil	PI_650361	HA 15	UGA-SAM1-220	12.1
PPN225	HA-NonOil	PI_650603	HA 253	UGA-SAM1-225	12.22
PPN243	RHA-Oil	PI_534652	RHA 366	UGA-SAM1-243	12.22
PPN037	HA-NonOil	PI_650582	HA 133	UGA-SAM1-037	12.67
PPN131	HA-Oil	PI_552936	HA 291	UGA-SAM1-131	12.82
PPN016	RHA-Oil	PI_578011	RHA 389	UGA-SAM1-016	12.96
PPN147	HA-NonOil	PI_599978	HA 308	UGA-SAM1-147	13.22
PPN133	HA-Oil	PI_552938	HA300	UGA-SAM1-133	13.26
PPN242	RHA-NonOil	PI_509065	RHA 355	UGA-SAM1-242	13.27
PPN066	Oil	PI_552948	DM - 3	UGA-SAM1-066	13.5
PPN040	HA-Oil	PI_534656	HA 370	UGA-SAM1-040	13.53
PPN003	HA-NonOil	NSL_208771	HA 323	UGA-SAM1-003	13.68
PPN019	HA-Oil	PI_597367	HA 403	UGA-SAM1-019	14.06
PPN154	RHA-Oil	PI_633748	RHA 438	UGA-SAM1-154	14.12
PPN241	HA-Oil	PI_509053	HA 343	UGA-SAM1-241	14.5
PPN226	HA-NonOil	PI_650605	HA 259	UGA-SAM1-226	14.52
PPN253	HA-NonOil	PI_650359	HA 1	UGA-SAM1-253	14.54
PPN195	RHA-Oil	PI_607508	RHA 418	UGA-SAM1-195	14.6
PPN169	RHA-Oil	PI_599767	RHA 299	UGA-SAM1-169	14.69
PPN115	RHA-Oil	PI_509057	RHA 347	UGA-SAM1-115	14.71
PPN146	RHA-NonOil	PI_599788	RHA 293	UGA-SAM1-146	14.71
PPN191	RHA-Oil	PI_603989	RHA 408	UGA-SAM1-191	14.92
PPN006	HA-NonOil	PI_552932	HA 286	UGA-SAM1-006	15.2
PPN164	RHA-Oil	PI_597378	RHA 401	UGA-SAM1-164	15.23
PPN004	HA-NonOil	PI_509061	HA 351	UGA-SAM1-004	15.41
PPN125	Introgressed	PI_549003	HA GERMPLASM POOL III-I	UGA-SAM1-125	15.47
PPN204	RHA-Oil	PI_617100	RHA 427	UGA-SAM1-204	15.74
PPN118	RHA-Oil	PI_531074	RHA 361	UGA-SAM1-118	15.9
PPN029	HA-NonOil	PI_599983	HA 313	UGA-SAM1-029	15.95
PPN209	HA-Oil	PI_632339	HA 430	UGA-SAM1-209	16.1
PPN190	RHA-Oil	PI_603988	RHA 392	UGA-SAM1-190	16.29
PPN015	RHA-Oil	PI_578010	RHA 388	UGA-SAM1-015	16.59
PPN168	RHA-Oil	PI_599765	RHA 297	UGA-SAM1-168	16.68
PPN285	landrace	PI_369359	HOPI	UGA-SAM1-285	16.89
PPN027	HA-NonOil	PI_599783	HA 314	UGA-SAM1-027	17.42
PPN008	RHA-NonOil	PI_552943	RHA 280	UGA-SAM1-008	17.54
PPN011	HA-NonOil	PI_561920	HA 380	UGA-SAM1-011	18.1
PPN084	Introgressed	PI_664169	HA GERMPLASM POOL II	UGA-SAM1-084	18.28
PPN005	HA-NonOil	PI_509062	HA 352	UGA-SAM1-005	18.5
PPN069	HA-Oil	PI_639165	HA 442	UGA-SAM1-069	18.55
PPN106	RHA-Oil	NSL_202858	RHA 854	UGA-SAM1-106	18.59
PPN189	HA-Oil	PI_603986	HA 390	UGA-SAM1-189	18.71
PPN248	RHA-NonOil	PI_552944	RHA 282	UGA-SAM1-248	19.02
PPN081	RHA-Oil	PI_560143	RHA 375	UGA-SAM1-081	19.72
PPN109	Oil	NSL_206234	ND-EBLYS	UGA-SAM1-109	19.77
PPN233	HA-NonOil	PI_561919	HA 379	UGA-SAM1-233	19.79
PPN047	HA-Oil	PI_642771	HA 452	UGA-SAM1-047	19.83
PPN228	HA-Oil	PI_650755	HA-R4	UGA-SAM1-228	19.9
PPN092	NonOil	NSL_202276	ND-NONOIL B3	UGA-SAM1-092	19.96
PPN114	RHA-NonOil	NSL_208774	RHA 325	UGA-SAM1-114	20.24
PPN097	NonOil	NSL_202281	ND-NONOIL M3	UGA-SAM1-097	20.49
PPN234	Introgressed	NSL_176426	HA GERMPLASM POOL V-1J	UGA-SAM1-234	20.99
PPN185	HA-Oil	PI_599984	HA 821	UGA-SAM1-185	21.03
PPN188	Oil	PI_600725	BRS-3	UGA-SAM1-188	21.1
PPN179	RHA-Oil	PI_599786	RHA 271	UGA-SAM1-179	21.35
PPN025	RHA-Oil	PI_599766	RHA 298	UGA-SAM1-025	21.83
PPN216	HA-Oil	PI_639164	HA 441	UGA-SAM1-216	22.07
PPN093	OPV	PI_386230	VIR 847	UGA-SAM1-093	22.45
PPN075	Introgressed	PI_664168	HA GERMPLAS POOL I	UGA-SAM1-075	22.47
PPN090	HA-NonOil	PI_655009	HA 458	UGA-SAM1-090	22.53
PPN183	HA-NonOil	PI_599979	HA 207	UGA-SAM1-183	23.06
PPN126	Introgressed	PI_549006	HA GERMPLASM POOL III-L	UGA-SAM1-126	23.07
PPN246	Introgressed	PI_549014	HA GERMPLASM POOL III-T	UGA-SAM1-246	23.08
PPN110	HA-NonOil	NSL_208766	HA 318	UGA-SAM1-110	23.58
PPN187	Oil	PI_600723	BRS-1	UGA-SAM1-187	23.77
PPN127	Introgressed	PI_549009	HA GERMPLASM POOL III-o	UGA-SAM1-127	24.44
PPN222	HA-NonOil	PI_650586	HA 211	UGA-SAM1-222	24.69
PPN235	NonOil	NSL_202271	ND-NONOIL 1	UGA-SAM1-235	24.76
PPN199	RHA-Oil	PI_607925	R-206	UGA-SAM1-199	24.86
PPN145	HA-Oil	PI_599779	HA 277	UGA-SAM1-145	25.52	Medium Susptible (MS) 8 lines
PPN086	Introgressed	NSL_176425	HA GERMPLASM POOL V-1I	UGA-SAM1-086	26.14
PPN088	Introgressed	PI_664179	HA GPP V-2	UGA-SAM1-088	26.59
PPN132	HA-NonOil	PI_552937	HA 292	UGA-SAM1-132	27.76
PPN184	RHA-NonOil	PI_599981	RHA 310	UGA-SAM1-184	27.79
PPN094	OPV	PI_476853	MAMMOTH	UGA-SAM1-094	29.49
PPN077	HA-Oil	NSL_202852	HA 850	UGA-SAM1-077	29.81
PPN175	HA-Oil	PI_599776	HA 224	UGA-SAM1-175	31.76
