# Supplementary material for: Genomic Insights into Disease Resistance in Sunflower (Helianthus annuus): Identifying Key Regions and Candidate Genes for Verticillium dahliae Resistance
Source: Plants (Basel). 2024 Sep 14;13(18):2582. doi: 10.3390/plants13182582 (PMC11434647; doi:10.3390/plants13182582)
Supplement: Supplementary file 1 [file plants-13-02582-s001.zip › SI_TableS2_2024Sep13.xlsx]

## Sheet: PAV
step	predictive ability		predictive ability difference
5	0.43028
10	0.56458		0.1343
15	0.63152		0.06694
20	0.62632		-0.0052
25	0.65676		0.03044
30	0.72492		0.06816
35	0.74236		0.01744
40	0.75314		0.01078
45	0.76282		0.00968
50	0.78614		0.02332
55	0.7896		0.00346
60	0.81676		0.02716
65	0.82808		0.01132
70	0.8329		0.00482
75	0.83436		0.00146
80	0.83322		-0.00114
85	0.83122		-0.002
90	0.8369		0.00568
95	0.83826		0.00136
100	0.8451		0.00684
105	0.84074		-0.00436
110	0.84652		0.00578
115	0.84882		0.0023
120	0.8553		0.00648
125	0.8662		0.0109
130	0.8674		0.0012
135	0.86806		0.00066		Thershold	P = 4.40373
140	0.86536		-0.0027
145	0.87122		0.00586
150	0.86798		-0.00324
155	0.86858		0.0006
160	0.87036		0.00178
165	0.87392		0.00356
170	0.87042		-0.0035
175	0.87154		0.00112
180	0.87		-0.00154
185	0.87328		0.00328
190	0.87388		0.0006
195	0.8716		-0.00228
200	0.87194		0.00034
205	0.87648		0.00454
210	0.871		-0.00548
215	0.87112		0.00012
220	0.86884		-0.00228
225	0.86862		-0.00022
230	0.86822		-0.0004
235	0.86854		0.00032
240	0.87262		0.00408
245	0.8701		-0.00252
250	0.87206		0.00196

## Sheet: SNP
step	average		Difference
5	0.5167
10	0.59846		0.08176
15	0.6156		0.01714
20	0.61928		0.00368
25	0.62238		0.0031
30	0.64402		0.02164
35	0.66912		0.0251
40	0.67136		0.00224
45	0.66716		-0.0042
50	0.68144		0.01428
55	0.68892		0.00748
60	0.7036		0.01468		Thershold	P = 4.232
65	0.69666		-0.00694
70	0.7015		0.00484
75	0.69464		-0.00686
80	0.69322		-0.00142
85	0.69124		-0.00198
90	0.69168		0.00044
95	0.69268		0.001
100	0.69228		-0.0004
105	0.68868		-0.0036
110	0.68882		0.00014
115	0.68584		-0.00298
120	0.69052		0.00468
125	0.68418		-0.00634
130	0.69078		0.0066
135	0.69176		0.00098
140	0.68754		-0.00422
145	0.69864		0.0111
150	0.68938		-0.00926
155	0.69284		0.00346
160	0.69266		-0.00018
165	0.6946		0.00194
170	0.69262		-0.00198
175	0.69116		-0.00146
180	0.68712		-0.00404
185	0.6921		0.00498
190	0.69092		-0.00118
195	0.68812		-0.0028
200	0.69272		0.0046
205	0.68964		-0.00308
210	0.70508		0.01544
215	0.70438		-0.0007
220	0.7084		0.00402
225	0.71372		0.00532
230	0.71372		0
235	0.7153		0.00158
240	0.71482		-0.00048
245	0.7119		-0.00292
250	0.71676		0.00486
