# Supplementary material for: Genomic Insights into Disease Resistance in Sunflower (Helianthus annuus): Identifying Key Regions and Candidate Genes for Verticillium dahliae Resistance
Source: Plants (Basel). 2024 Sep 14;13(18):2582. doi: 10.3390/plants13182582 (PMC11434647; doi:10.3390/plants13182582)
Supplement: Supplementary file 1 [file plants-13-02582-s001.zip › SI_TableS3_2024Sep13.xlsx]

## Sheet: 41 SNP Haploblocks
Candidate marker				Quantitative trait loci (QTL)		Genes within 5Kbp window of QTLs
CHR	SNP	P	N	POS	KB	RANGES
Ha412HOChr01	Ha412HOChr01:73392344	1.945e-05	1	Ha412HOChr01:73392344..73392344	0.001	[Ha412HOChr01g0016781]
Ha412HOChr01	Ha412HOChr01:82742850	5.857e-05	1	Ha412HOChr01:82742850..82742850	0.001	[]
Ha412HOChr02	Ha412HOChr02:9214866	6.337e-06	1	Ha412HOChr02:9214866..9214866	0.001	[]
Ha412HOChr02	Ha412HOChr02:134310512	4.736e-05	1	Ha412HOChr02:134310512..134310512	0.001	[]
Ha412HOChr02	Ha412HOChr02:101358162	5.249e-05	1	Ha412HOChr02:101358162..101358162	0.001	[]
Ha412HOChr03	Ha412HOChr03:19480233	4.788e-05	1	Ha412HOChr03:19480233..19480233	0.001	[]
Ha412HOChr04	Ha412HOChr04:54869161	3.133e-05	1	Ha412HOChr04:54869161..54869161	0.001	[Ha412HOChr04g0161611]
Ha412HOChr04	Ha412HOChr04:37939614	5.792e-05	1	Ha412HOChr04:37939614..37939614	0.001	[]
Ha412HOChr05	Ha412HOChr05:84170030	2.91e-05	2	Ha412HOChr05:84170030..84170045	0.016	[]
Ha412HOChr05	Ha412HOChr05:2142873	3.807e-05	1	Ha412HOChr05:2142873..2142873	0.001	[Ha412HOChr05g0201031,Ha412HOChr05g0201051]
Ha412HOChr06	Ha412HOChr06:29749078	1.145e-05	1	Ha412HOChr06:29749078..29749078	0.001	[]
Ha412HOChr07	Ha412HOChr07:34502762	2.156e-05	1	Ha412HOChr07:34502762..34502762	0.001	[Ha412HOChr07g0294431]
Ha412HOChr08	Ha412HOChr08:63826471	4.844e-05	1	Ha412HOChr08:63826471..63826471	0.001	[]
Ha412HOChr08	Ha412HOChr08:391677	5.328e-05	1	Ha412HOChr08:391677..391677	0.001	[Ha412HOChr08g0326731]
Ha412HOChr08	Ha412HOChr08:815128	5.858e-05	1	Ha412HOChr08:815128..815128	0.001	[Ha412HOChr08g0327051]
Ha412HOChr09	Ha412HOChr09:199934329	4.194e-06	1	Ha412HOChr09:199934329..199934329	0.001	[Ha412HOChr09g0430281]
Ha412HOChr09	Ha412HOChr09:199522982	2.68e-05	1	Ha412HOChr09:199522982..199522982	0.001	[Ha412HOChr09g0430031]
Ha412HOChr09	Ha412HOChr09:95187665	3.199e-05	1	Ha412HOChr09:95187665..95187665	0.001	[]
Ha412HOChr10	Ha412HOChr10:37075719	3.308e-05	1	Ha412HOChr10:37075719..37075719	0.001	[]
Ha412HOChr10	Ha412HOChr10:45563486	5.718e-05	1	Ha412HOChr10:45563486..45563486	0.001	[]
Ha412HOChr10	Ha412HOChr10:81553624	5.856e-05	1	Ha412HOChr10:81553624..81553624	0.001	[Ha412HOChr10g0448331,Ha412HOChr10g0448341]
Ha412HOChr11	Ha412HOChr11:115680378	6.682e-06	1	Ha412HOChr11:115680378..115680378	0.001	[]
Ha412HOChr11	Ha412HOChr11:163001228	3.674e-05	1	Ha412HOChr11:163001228..163001228	0.001	[]
Ha412HOChr12	Ha412HOChr12:28828521	2.07e-05	1	Ha412HOChr12:28828521..28828521	0.001	[]
Ha412HOChr13	Ha412HOChr13:4170497	5.158e-07	3	Ha412HOChr13:4170497..4173672	3.176	[Ha412HOChr13g0583031,Ha412HOChr13g0583041]
Ha412HOChr13	Ha412HOChr13:174759868	1.384e-05	2	Ha412HOChr13:174759868..174759880	0.013	[Ha412HOChr13g0632811]
Ha412HOChr13	Ha412HOChr13:167071162	3.713e-05	1	Ha412HOChr13:167071162..167071162	0.001	[]
Ha412HOChr14	Ha412HOChr14:66753857	2.906e-05	1	Ha412HOChr14:66753857..66753857	0.001	[]
Ha412HOChr14	Ha412HOChr14:171664670	4.608e-05	1	Ha412HOChr14:171664670..171664670	0.001	[]
Ha412HOChr15	Ha412HOChr15:175305051	5.443e-05	1	Ha412HOChr15:175305051..175305051	0.001	[]
Ha412HOChr15	Ha412HOChr15:26887547	5.598e-05	1	Ha412HOChr15:26887547..26887547	0.001	[]
Ha412HOChr16	Ha412HOChr16:108182804	1.562e-06	1	Ha412HOChr16:108182804..108182804	0.001	[]
Ha412HOChr16	Ha412HOChr16:208262099	1.312e-05	15	Ha412HOChr16:208242377..208295724	53.348	[Ha412HOChr16g0801161,Ha412HOChr16g0801181]
Ha412HOChr16	Ha412HOChr16:59538470	3.227e-05	1	Ha412HOChr16:59538470..59538470	0.001	[]
Ha412HOChr16	Ha412HOChr16:109637827	3.538e-05	1	Ha412HOChr16:109637827..109637827	0.001	[]
Ha412HOChr16	Ha412HOChr16:212158239	3.818e-05	2	Ha412HOChr16:212158239..212187958	29.72	[Ha412HOChr16g0802371]
Ha412HOChr16	Ha412HOChr16:108139957	5.418e-05	1	Ha412HOChr16:108139957..108139957	0.001	[Ha412HOChr16g0771591]
Ha412HOChr16	Ha412HOChr16:190241501	5.722e-05	1	Ha412HOChr16:190241501..190241501	0.001	[Ha412HOChr16g0793171]
Ha412HOChr17	Ha412HOChr17:88199129	3.354e-06	1	Ha412HOChr17:88199129..88199129	0.001	[]
Ha412HOChr17	Ha412HOChr17:14434710	1.736e-05	1	Ha412HOChr17:14434710..14434710	0.001	[]
Ha412HOChr17	Ha412HOChr17:88011125	2.569e-05	1	Ha412HOChr17:88011125..88011125	0.001	[]

## Sheet: 107 PAV Haploblocks
Candidate marker				Quantitative trait loci (QTL)		Genes within 5Kbp window of QTLs
CHR	PAV	P	N	POS	KB	RANGES
2	02_184482300	1.56e-05	1	chr2:184482300..184482300	0.001	[]
2	02_30343400	2.427e-05	1	chr2:30343400..30343400	0.001	[]
2	02_45834800	3.221e-05	1	chr2:45834800..45834800	0.001	[]
3	03_167934500	6.748e-06	1	chr3:167934500..167934500	0.001	[]
3	03_26561300	9.723e-06	1	chr3:26561300..26561300	0.001	[]
3	03_176207400	1.761e-05	1	chr3:176207400..176207400	0.001	[]
3	03_325800	1.855e-05	1	chr3:325800..325800	0.001	[]
3	03_176198900	2.011e-05	1	chr3:176198900..176198900	0.001	[]
3	03_29889800	3.838e-05	1	chr3:29889800..29889800	0.001	[]
4	04_111680300	3.314e-08	1	chr4:111680300..111680300	0.001	[]
4	04_12515100	5.459e-06	1	chr4:12515100..12515100	0.001	[Ha412HOChr04g0149911,Ha412HOChr04g0149921]
4	04_12517700	1.574e-05	1	chr4:12517700..12517700	0.001	[Ha412HOChr04g0149911,Ha412HOChr04g0149921]
4	04_26823700	1.744e-05	1	chr4:26823700..26823700	0.001	[]
4	04_209869900	1.854e-05	2	chr4:209869900..209957500	87.601	[Ha412HOChr04g0193401]
4	04_60499500	2.113e-05	1	chr4:60499500..60499500	0.001	[]
4	04_20552500	2.741e-05	1	chr4:20552500..20552500	0.001	[]
4	04_9039800	2.755e-05	1	chr4:9039800..9039800	0.001	[]
4	04_79991000	2.859e-05	1	chr4:79991000..79991000	0.001	[]
4	04_214255700	3.129e-05	1	chr4:214255700..214255700	0.001	[]
4	04_103952500	3.252e-05	1	chr4:103952500..103952500	0.001	[]
4	04_198753900	3.613e-05	1	chr4:198753900..198753900	0.001	[]
5	05_15296100	2.688e-06	1	chr5:15296100..15296100	0.001	[]
5	05_29629900	1.779e-05	1	chr5:29629900..29629900	0.001	[]
5	05_9311200	2.056e-05	1	chr5:9311200..9311200	0.001	[]
5	05_171941100	2.059e-05	1	chr5:171941100..171941100	0.001	[]
5	05_126112400	2.118e-05	1	chr5:126112400..126112400	0.001	[]
5	05_47234800	2.693e-05	1	chr5:47234800..47234800	0.001	[Ha412HOChr05g0212301,Ha412HOChr05g0212311]
5	05_93464000	2.943e-05	1	chr5:93464000..93464000	0.001	[]
5	05_46382200	3.18e-05	1	chr5:46382200..46382200	0.001	[]
6	06_151068600	3.288e-05	1	chr6:151068600..151068600	0.001	[]
7	07_127239500	6.485e-06	1	chr7:127239500..127239500	0.001	[]
7	07_144584900	9.788e-06	1	chr7:144584900..144584900	0.001	[]
7	07_144682500	1.118e-05	1	chr7:144682500..144682500	0.001	[]
7	07_13028100	1.835e-05	1	chr7:13028100..13028100	0.001	[]
7	07_128889500	2.043e-05	1	chr7:128889500..128889500	0.001	[]
7	07_160300000	2.625e-05	1	chr7:160300000..160300000	0.001	[Ha412HOChr07g0325771]
8	08_5911000	1.18e-05	1	chr8:5911000..5911000	0.001	[]
8	08_113300500	1.406e-05	1	chr8:113300500..113300500	0.001	[]
8	08_90103600	2.155e-05	1	chr8:90103600..90103600	0.001	[]
8	08_78886900	2.603e-05	1	chr8:78886900..78886900	0.001	[]
9	09_199671700	8.785e-06	3	chr9:199587300..199671800	84.501	[Ha412HOChr09g0430121,Ha412HOChr09g0430131,Ha412HOChr09g0430141,Ha412HOChr09g0430151,Ha412HOChr09g0430161,Ha412HOChr09g0430181]
9	09_199569900	1.343e-05	1	chr9:199569900..199569900	0.001	[]
9	09_33641600	2.38e-05	1	chr9:33641600..33641600	0.001	[]
9	09_170541100	2.389e-05	1	chr9:170541100..170541100	0.001	[Ha412HOChr09g0415011]
9	09_7923400	3.32e-05	1	chr9:7923400..7923400	0.001	[]
9	09_199689800	3.808e-05	1	chr9:199689800..199689800	0.001	[]
9	09_12283600	3.846e-05	1	chr9:12283600..12283600	0.001	[]
10	10_33877300	4.574e-06	4	chr10:33877100..33877400	0.301	[]
10	10_188364500	9.426e-06	1	chr10:188364500..188364500	0.001	[]
10	10_175730200	1.101e-05	1	chr10:175730200..175730200	0.001	[]
10	10_34129200	2.841e-05	1	chr10:34129200..34129200	0.001	[Ha412HOChr10g0440151]
10	10_9061800	2.866e-05	2	chr10:9061800..9061900	0.101	[]
10	10_118208500	3.076e-05	1	chr10:118208500..118208500	0.001	[]
11	11_197307300	3.219e-06	1	chr11:197307300..197307300	0.001	[]
11	11_190142100	1.989e-05	1	chr11:190142100..190142100	0.001	[]
11	11_10676000	2.581e-05	1	chr11:10676000..10676000	0.001	[]
11	11_162854700	2.761e-05	1	chr11:162854700..162854700	0.001	[]
11	11_197181100	3.472e-05	1	chr11:197181100..197181100	0.001	[]
11	11_2648600	3.477e-05	1	chr11:2648600..2648600	0.001	[Ha412HOChr11g0479991,Ha412HOChr11g0480011]
11	11_12496400	3.767e-05	1	chr11:12496400..12496400	0.001	[Ha412HOChr11g0485191,Ha412HOChr11g0485201,Ha412HOChr11g0485221]
11	11_195944400	3.838e-05	1	chr11:195944400..195944400	0.001	[Ha412HOChr11g0531821,Ha412HOChr11g0531831,Ha412HOChr11g0531841]
11	11_12507200	3.939e-05	1	chr11:12507200..12507200	0.001	[]
12	12_29900600	1.539e-05	2	chr12:29900500..29900600	0.101	[Ha412HOChr12g0547861]
12	12_63317800	2.586e-05	1	chr12:63317800..63317800	0.001	[]
12	12_4338800	2.91e-05	1	chr12:4338800..4338800	0.001	[Ha412HOChr12g0535661]
12	12_56921800	3.776e-05	1	chr12:56921800..56921800	0.001	[]
13	13_4262000	1.434e-05	1	chr13:4262000..4262000	0.001	[]
13	13_45530000	2.079e-05	1	chr13:45530000..45530000	0.001	[]
13	13_46320300	2.108e-05	1	chr13:46320300..46320300	0.001	[]
13	13_6316900	2.488e-05	1	chr13:6316900..6316900	0.001	[]
13	13_46229000	2.578e-05	1	chr13:46229000..46229000	0.001	[]
13	13_159192700	2.775e-05	1	chr13:159192700..159192700	0.001	[Ha412HOChr13g0624831]
13	13_4030500	3.233e-05	1	chr13:4030500..4030500	0.001	[]
13	13_148403400	3.387e-05	1	chr13:148403400..148403400	0.001	[]
13	13_122798900	3.804e-05	1	chr13:122798900..122798900	0.001	[]
13	13_45664300	3.947e-05	1	chr13:45664300..45664300	0.001	[]
14	14_16701900	3.496e-06	1	chr14:16701900..16701900	0.001	[]
14	14_114325600	8.056e-06	1	chr14:114325600..114325600	0.001	[]
14	14_189786300	1.043e-05	1	chr14:189786300..189786300	0.001	[]
14	14_133119500	1.693e-05	1	chr14:133119500..133119500	0.001	[]
14	14_19197200	2.185e-05	1	chr14:19197200..19197200	0.001	[]
15	15_30847500	4.293e-06	2	chr15:30847400..30847500	0.101	[Ha412HOChr15g0707261]
15	15_149059600	1.808e-05	1	chr15:149059600..149059600	0.001	[Ha412HOChr15g0738411]
15	15_24257600	2.976e-05	1	chr15:24257600..24257600	0.001	[]
16	16_206971800	2.876e-06	12	chr16:206957700..206985500	27.801	[]
16	16_32949900	7.406e-06	1	chr16:32949900..32949900	0.001	[]
16	16_39598200	7.514e-06	1	chr16:39598200..39598200	0.001	[]
16	16_150022400	8.062e-06	1	chr16:150022400..150022400	0.001	[]
16	16_61595700	9.637e-06	2	chr16:61595600..61595700	0.101	[]
16	16_190110700	1.885e-05	1	chr16:190110700..190110700	0.001	[]
16	16_206980000	2.345e-05	1	chr16:206980000..206980000	0.001	[]
16	16_212222700	2.546e-05	1	chr16:212222700..212222700	0.001	[]
16	16_57468600	3.086e-05	1	chr16:57468600..57468600	0.001	[]
16	16_147768700	3.149e-05	1	chr16:147768700..147768700	0.001	[]
16	16_206970100	3.15e-05	1	chr16:206970100..206970100	0.001	[]
16	16_78346200	3.474e-05	1	chr16:78346200..78346200	0.001	[Ha412HOChr16g0767391,Ha412HOChr16g0767401,Ha412HOChr16g0767411]
16	16_206972300	3.921e-05	1	chr16:206972300..206972300	0.001	[]
17	17_87988000	1.103e-07	6	chr17:87987600..87989700	2.101	[]
17	17_183627600	6.203e-07	1	chr17:183627600..183627600	0.001	[]
17	17_115500800	7.065e-07	2	chr17:115466100..115500800	34.701	[]
17	17_106827100	1.66e-06	2	chr17:106827000..106827100	0.101	[Ha412HOChr17g0837651]
17	17_89064700	3.312e-06	1	chr17:89064700..89064700	0.001	[]
17	17_198768400	6.318e-06	1	chr17:198768400..198768400	0.001	[]
17	17_88102100	7.607e-06	1	chr17:88102100..88102100	0.001	[]
17	17_91623500	2.166e-05	1	chr17:91623500..91623500	0.001	[]
17	17_136986500	2.744e-05	1	chr17:136986500..136986500	0.001	[]
17	17_150763600	2.934e-05	1	chr17:150763600..150763600	0.001	[Ha412HOChr17g0844631]
