# Supplementary material for: Genomic Insights into Disease Resistance in Sunflower (Helianthus annuus): Identifying Key Regions and Candidate Genes for Verticillium dahliae Resistance
Source: Plants (Basel). 2024 Sep 14;13(18):2582. doi: 10.3390/plants13182582 (PMC11434647; doi:10.3390/plants13182582)
Supplement: Supplementary file 1 [file plants-13-02582-s001.zip › SI_TableS4_2024Sep13.xlsx]

## Sheet: 51 Candidate genes
Gene Name	Gene start	Gene end	Annotated Pfam	Annotated Interpro	Annotated GO
Ha412HOChr01g0016781	73395376	73396787	PF02701:Dof_domain._zinc_finger	IPR003851:Zinc_finger._Dof-type	GO:0003677|GO:0006355
Ha412HOChr04g0149911	12506690	12515912	PF00400:WD_domain._G-beta_repeat	IPR001680:WD40_repeat	GO:0005515
Ha412HOChr04g0149921	12519457	12521978
Ha412HOChr04g0161611	54865558	54867010	PF02798:Glutathione_S-transferase._N-terminal_domain	IPR004045:Glutathione_S-transferase._N-terminal	-
Ha412HOChr04g0193401	209950163	209950678	PF12796:Ankyrin_repeats_(3_copies)	IPR002110:Ankyrin_repeat	GO:0005515
Ha412HOChr05g0201031	2135315	2140825	PF06454:THH1/TOM1/TOM3_domain	IPR009457:THH1/TOM1/TOM3_domain	-
Ha412HOChr05g0201051	2144526	2145764	PF12854:PPR_repeat	IPR002885:Pentatricopeptide_repeat	-
Ha412HOChr05g0212301	47235825	47238374	PF06364:Protein_of_unknown_function_(DUF1068)	IPR010471:Protein_of_unknown_function_DUF1068	-
Ha412HOChr05g0212311	47237986	47241942	PF00072:Response_regulator_receiver_domain	IPR001789:Signal_transduction_response_regulator._receiver_domain	GO:0000160
Ha412HOChr07g0294431	34499627	34502094	PF00612:IQ_calmodulin-binding_motif	IPR000048:IQ_motif._EF-hand_binding_site	GO:0005515
Ha412HOChr07g0325771	160300687	160305731	PF11152:Cofactor_assembly_of_complex_C_subunit_B._CCB2/CCB4	IPR021325:Cofactor_assembly_of_complex_C_subunit_B._CCB2/CCB4	-
Ha412HOChr08g0326731	385886	387955	PF13839:GDSL/SGNH-like_Acyl-Esterase_family_found_in_Pmr5_and_Cas1p	IPR026057:PC-Esterase	GO:0016740
Ha412HOChr08g0327051	812081	815534	PF00025:ADP-ribosylation_factor_family	IPR006689:Small_GTPase_superfamily._ARF/SAR_type	GO:0003924|GO:0005525
Ha412HOChr09g0415011	170543942	170548356
Ha412HOChr09g0430031	199514195	199520010	PF01388:ARID/BRIGHT_DNA_binding_domain	IPR001606:ARID_DNA-binding_domain	GO:0003677
Ha412HOChr09g0430121	199621706	199624213	PF01095:Pectinesterase	IPR000070:Pectinesterase._catalytic	GO:0030599|GO:0042545
Ha412HOChr09g0430131	199654317	199657697	PF00179:Ubiquitin-conjugating_enzyme	IPR000608:Ubiquitin-conjugating_enzyme_E2	-
Ha412HOChr09g0430141	199661153	199666513	PF10250:GDP-fucose_protein_O-fucosyltransferase	IPR019378:GDP-fucose_protein_O-fucosyltransferase	-
Ha412HOChr09g0430151	199667219	199668983
Ha412HOChr09g0430161	199671781	199672262	PF00004:ATPase_family_associated_with_various_cellular_activities_(AAA)	IPR003959:ATPase._AAA-type._core	GO:0005524|GO:0016887
Ha412HOChr09g0430181	199673064	199676740	PF08263:Leucine_rich_repeat_N-terminal_domain	IPR013210:Leucine-rich_repeat-containing_N-terminal._plant-type	-
Ha412HOChr09g0430281	199907913	199937375	PF13086:AAA_domain	IPR041677:DNA2/NAM7_helicase._helicase_domain	GO:0004386
Ha412HOChr10g0440151	34133460	34136298	PF00156:Phosphoribosyl_transferase_domain	IPR000836:Phosphoribosyltransferase_domain	-
Ha412HOChr10g0448331	81549980	81553530	PF01230:HIT_domain	IPR011146:HIT-like_domain	GO:0003824
Ha412HOChr10g0448341	81554056	81560783	PF06964:Alpha-L-arabinofuranosidase_C-terminal_domain	IPR010720:Alpha-L-arabinofuranosidase._C-terminal	GO:0046373|GO:0046556
Ha412HOChr11g0479991	2647834	2648302
Ha412HOChr11g0480011	2650661	2651428	PF00004:ATPase_family_associated_with_various_cellular_activities_(AAA)	IPR003959:ATPase._AAA-type._core	GO:0005524|GO:0016887
Ha412HOChr11g0485191	12489907	12491965	PF00560:Leucine_Rich_Repeat	IPR001611:Leucine-rich_repeat	GO:0005515
Ha412HOChr11g0485201	12494087	12496285	PF00098:Zinc_knuckle	IPR001878:Zinc_finger._CCHC-type	GO:0003676|GO:0008270
Ha412HOChr11g0485221	12497736	12498161
Ha412HOChr11g0531821	195939617	195939979	PF00069:Protein_kinase_domain	IPR000719:Protein_kinase_domain	GO:0004672|GO:0005524|GO:0006468
Ha412HOChr11g0531831	195940158	195946483	PF00069:Protein_kinase_domain	IPR000719:Protein_kinase_domain	GO:0004672|GO:0005524|GO:0006468
Ha412HOChr11g0531841	195949268	195951584	PF07714:Protein_tyrosine_and_serine/threonine_kinase	IPR001245:Serine-threonine/tyrosine-protein_kinase._catalytic_domain	GO:0004672|GO:0006468
Ha412HOChr12g0535661	4318335	4335065	PF03368:Dicer_dimerisation_domain	-:-
Ha412HOChr12g0547861	29895981	29902921
Ha412HOChr13g0583031	4158883	4166029	PF00285:Citrate_synthase._C-terminal_domain	IPR002020:Citrate_synthase	GO:0046912
Ha412HOChr13g0583041	4168397	4172596	PF13489:Methyltransferase_domain	-:-
Ha412HOChr13g0624831	159187929	159189605	PF12854:PPR_repeat	IPR002885:Pentatricopeptide_repeat	-
Ha412HOChr13g0632811	174754199	174756225	PF12819:Malectin-like_domain	IPR024788:Malectin-like_domain	-
Ha412HOChr15g0707261	30841509	30845019
Ha412HOChr15g0738411	149054414	149061029	PF00153:Mitochondrial_carrier_protein	IPR018108:Mitochondrial_substrate/solute_carrier	-
Ha412HOChr16g0767391	78342873	78344235
Ha412HOChr16g0767401	78344237	78344874
Ha412HOChr16g0767411	78344978	78350988
Ha412HOChr16g0771591	108138333	108141196	PF05623:Protein_of_unknown_function_(DUF789)	IPR008507:Protein_of_unknown_function_DUF789	-
Ha412HOChr16g0793171	190225952	190245150	PF01412:Putative_GTPase_activating_protein_for_Arf	IPR001164:Arf_GTPase_activating_protein	GO:0005096
Ha412HOChr16g0801161	208241441	208245476	PF01000:RNA_polymerase_Rpb3/RpoA_insert_domain	IPR011262:DNA-directed_RNA_polymerase._insert_domain	GO:0003899|GO:0006351|GO:0046983
Ha412HOChr16g0801181	208298094	208301552
Ha412HOChr16g0802371	212155400	212161057	PF01363:FYVE_zinc_finger	IPR000306:FYVE_zinc_finger	GO:0046872
Ha412HOChr17g0837651	106817961	106823156	PF08172:CASP_C_terminal	IPR012955:CASP._C-terminal	GO:0006891|GO:0030173
Ha412HOChr17g0844631	150765069	150767186

## Sheet: 23 Putative genes
Resistance classification	Resistance gene function	Function Description	Annotated Ha412 gene				Quantitative trait loci (QTLs)
			Name	Chromosome	Start	End	Range	Length (kbp)		Notes
Receptor like kinases	Leucine-rich repeat (LRR) receptor-like protein kinases domain	LRR plays an important role in different plant pathogen signalling and defense in plants. (DeYoung & Innes, 2006; Nazar et al. 2008)	Ha412HOChr09g0430181	9	199673064	199676740	Chr9:199587300..199671800	84.501
			Ha412HOChr11g0485191	11	12489907	12491965	Chr11:12496400..12496400	0.001
	THH1/TOM1/TOM3_domain	This domain is involved in stress tolerance and is part of the GPCR superfamily, which includes diverse membranous proteins that are responsible for signal transduction (Lu et al. 2019)	Ha412HOChr05g0201031	5	2135315	2140825	Chr05:2142873..2142873	0.001
Enzymes	Plant glutathione S-transferases (GSTs)	GSTs are multifunctional enzymes induced by fungal infection early stages. Involved in intracellular transport of auxins, activatd by salicylic acid (Gullner et al. 2018)	Ha412HOChr04g0161611	4	54865558	54867010	Chr04:54869161..54869161	0.001
	Pectinesterase	Pectinesterase play a key role in modification in cell walls for defence mechanisms against plant pathogens or degrade fungal cell wall (Liu et al. 2018)	Ha412HOChr09g0430121	9	199621706	199624213	Chr9:199587300..199671800	84.501
	Ubiquitin conjugating enzyme E2	This enzyme regulates immunity through recognition receptor and signalling and result in protein degredation (Li et al. 2014)	Ha412HOChr09g0430131	9	199654317	199657697	Chr9:199587300..199671800	84.501
	GDP-fucose protein O-fucosyl transferase	The enzyme is enriched in glycan biosynthesis pathway (ko00514) and Glycans can act as modulators for plant defence (Chaliha et al. 2018)	Ha412HOChr09g0430141	9	199661153	199666513	Chr9:199587300..199671800	84.501		KEGG Enriched
Trasncription regulator	Pentatricopeptide Repeat (PPR)	PPR play a role in transcriptional regulation and can mediate gene expression in various plant organelles (Qin et al. 2021; Laluk et al. 2011)	Ha412HOChr05g0201051	5	2144526	2145764	Chr05:2142873..2142873	0.001
			Ha412HOChr13g0624831	13	159187929	159189605	Chr13:159192700..159192700	0.001
Signalling	WD40 repeat domain	WD40 repeat domain is essential in plant immune signaling pathway, convert extracellular signals into intracellular chemical defense responses (Miller et al. 2016)	Ha412HOChr04g0149911	4	12506690	12515912	Chr4:12515100..12515100	0.001
	Ankyrin repeat domain	This domain can regulate antioxidation metabolism in plant defence ( Lu et al. 2003)	Ha412HOChr04g0193401	4	209950163	209950678	Chr4:209869900..209957500	87.601
	Signal response regulator reciever domain	Recieves stress signals and respond to regulate (Dodds & Rathjen 2010)	Ha412HOChr05g0212311	5	47237986	47241942	Chr5:47234800..47234800	0.001
	IQ Calmodulin binding motif (IQM)	IQM is a key regulatory factor in plant disease signalling and responses mediated by jasmonic acid (Lv et al. 2019)	Ha412HOChr07g0294431	7	34499627	34502094	Chr07:34502762..34502762	0.001
	Trichome Birefringence-Like (TBL) Proteins	TBL Proteins in Rice have shown resistance to leaf blight through siganlling and regulating xylan acetylation (Gao et al. 2017)	Ha412HOChr08g0326731	8	385886	387955	Chr08:391677..391677	0.001
	Protein kinase domain	This domain contains catalytic functions, are also found in serine/threonine-protein kinases and tyrosine-protein kinases	Ha412HOChr11g0531821	11	195939617	195939979	Chr11:195944400..195944400	0.001
			Ha412HOChr11g0531831	11	195940158	195946483	Chr11:195944400..195944400	0.001
	Serine/threonine-protein kinase (STK)	Serine/threonine-protein kinase (STK) is involved in signalling and plant defence to pathogen infection (Afzal et al 2008; Zhang et al. 2013).	Ha412HOChr11g0531841	11	195949268	195951584	Chr11:195944400..195944400	0.001
Defence related	Small GTPase superfamily ARF/SAR related protein	Small GTPase superfamily ARF/SAR related protein is important regulator for generating and trafficking of vesicles, which is essential in a sucssful plant defence system. This process can involve several endomembrane organelles, such as the endoplasmic reticulum (ER), Golgi apparatus and more (Yorimitsu et al. 2014; Schmidt et al., 2014; Gu et al 2017; Bhandari & Brandizzi, 2024).	Ha412HOChr08g0327051	8	812081	815534	Chr08:815128..815128	0.001		Tested in qPCR
			Ha412HOChr16g0793171	16	190225952	190245150	Chr16:190241501..190241501	0.001
	CASP C-terminal domain	This domain is the C-terminal region of the CASP family of proteins. These are Golgi membrane proteins, playing an important role in vesicle transport and membrane trafficking (Gillingham et al. 2002; Gu et al. 2017).	Ha412HOChr17g0837651	17	106817961	106823156	Chr17:106827000..106827100	0.101		GO Enriched
	Zinc finger domain	Zinc finger domains are often found incombination with LRR domain and have shown they both lay a role in plant-pathogen interaction (Gupta et al. 2012)	Ha412HOChr01g0016781	1	73395376	73396787	Chr01:73392344..73392344	0.001
			Ha412HOChr11g0485201	11	12494087	12496285	Chr11:12496400..12496400	0.001
			Ha412HOChr16g0802371	16	212155400	212161057	Chr16:212158239..212187958	29.72
		For reference see next tab

## Sheet: Reference
Reference List
Qin, T.; Zhao, P.; Sun, J.; Zhao, Y.; Zhang, Y.; Yang, Q.; Wang, W.; Chen, Z.; Mai, T.; Zou, Y.; et al. Research Progress of PPR Proteins in RNA Editing, Stress Response, Plant Growth and Development. Front. Genet. 2021, 12, 765580
Laluk, K., AbuQamar, S., and Mengiste, T. (2011). The Arabidopsis Mitochondria-Localized Pentatricopeptide Repeat Protein PGN Functions in Defense against Necrotrophic Fungi and Abiotic Stress Tolerance. Plant Physiol. 156 (4), 2053–2068. doi:10.1104/pp.111.177501
Lu, P., Magwanga, R. O., Lu, H., Kirungu, J. N., Wei, Y., Dong, Q., Wang, X., Cai, X., Zhou, Z., Wang, K., & Liu, F. (2018). A Novel G-Protein-Coupled Receptors Gene from Upland Cotton Enhances Salt Stress Tolerance in Transgenic Arabidopsis. Genes, 9(4), 209. https://doi.org/10.3390/genes9040209
Lv, T., Li, X., Fan, T., Luo, H., Xie, C., Zhou, Y., & Tian, C. E. (2019). The Calmodulin-Binding Protein IQM1 Interacts with CATALASE2 to Affect Pathogen Defense. Plant physiology, 181(3), 1314–1327. https://doi.org/10.1104/pp.19.01060
Chaliha, C., Rugen, M. D., Field, R. A., & Kalita, E. (2018). Glycans as Modulators of Plant Defense Against Filamentous Pathogens. Frontiers in plant science, 9, 928. https://doi.org/10.3389/fpls.2018.00928
Li, B., Lu, D. and Shan, L. (2014), Ubiquitination of pattern recognition receptors. Molecular Plant Pathology, 15: 737-746. https://doi.org/10.1111/mpp.12128
Yorimitsu, T., Sato, K., & Takeuchi, M. (2014). Molecular mechanisms of Sar/Arf GTPases in vesicular trafficking in yeast and plants. Frontiers in plant science, 5, 411. https://doi.org/10.3389/fpls.2014.00411
Gu, Y., Zavaliev, R., & Dong, X. (2017). Membrane Trafficking in Plant Immunity. Molecular plant, 10(8), 1026–1034. https://doi.org/10.1016/j.molp.2017.07.001
Gupta SK, Rai AK, Kanwar SS, Sharma TR (2012) Comparative Analysis of Zinc Finger Proteins Involved in Plant Disease Resistance. PLOS ONE 7(8): e42578. https://doi.org/10.1371/journal.pone.0042578
Gao, Y., He, C., Zhang, D., Liu, X., Xu, Z., Tian, Y., Liu, X. H., Zang, S., Pauly, M., Zhou, Y., & Zhang, B. (2017). Two Trichome Birefringence-Like Proteins Mediate Xylan Acetylation, Which Is Essential for Leaf Blight Resistance in Rice. Plant physiology, 173(1), 470–481. https://doi.org/10.1104/pp.16.01618
Lu, H., Rate, D. N., Song, J. T., & Greenberg, J. T. (2003). ACD6, a novel ankyrin protein, is a regulator and an effector of salicylic acid signaling in the Arabidopsis defense response. The Plant cell, 15(10), 2408–2420. https://doi.org/10.1105/tpc.015412
Gullner, G., Komives, T., Király, L., & Schröder, P. (2018). Glutathione S-Transferase Enzymes in Plant-Pathogen Interactions. Frontiers in plant science, 9, 1836. https://doi.org/10.3389/fpls.2018.01836
Miller, J. C., Chezem, W. R., & Clay, N. K. (2016). Ternary WD40 Repeat-Containing Protein Complexes: Evolution, Composition and Roles in Plant Immunity. Frontiers in plant science, 6, 1108. https://doi.org/10.3389/fpls.2015.01108
Gillingham, A. K., Pfeifer, A. C., & Munro, S. (2002). CASP, the alternatively spliced product of the gene encoding the CCAAT-displacement protein transcription factor, is a Golgi membrane protein related to giantin. Molecular biology of the cell, 13(11), 3761–3774. https://doi.org/10.1091/mbc.e02-06-0349
Liu, N.; Sun, Y.; Pei, Y.; Zhang, X.; Wang, P.; Li, X.; Li, F.; Hou, Y. A pectin methylesterase inhibitor enhances resistance to Verticillium wilt. Plant Physiol. 2018, 176, 2202–2220.
Dodds, P. N., & Rathjen, J. P. (2010). Plant immunity: towards an integrated view of plant-pathogen interactions. Nature reviews. Genetics, 11(8), 539–548. https://doi.org/10.1038/nrg2812
Schmidt SM, Kuhn H, Micali C, Liller C, Kwaaitaal M, Panstruga R. Interaction of a Blumeria graminis f. sp. hordei effector candidate with a barley ARF-GAP suggests that host vesicle trafficking is a fungal pathogenicity target. Mol Plant Pathol. 2014; 15:535–549. [PubMed: 24304971]
Afzal, A. J., Wood, A. J., and Lightfoot, D. A. 2008. Plant receptor-like serine threonine kinases: Roles in signaling and plant defense. Mol. Plant-Microbe Interact. 21:507-517. https://doi.org/10.1094/MPMI-21-5-0507 LinkWeb of ScienceGoogle Scholar
Zhang,Y.;Wang,X.;Li,Y.;Wu,L.;Zhou,H.;Zhang,G.;Ma,Z.EctopicexpressionofanovelSer/Thrprotein kinase from cotton (Gossypium barbadense), enhances resistance to Verticillium dahliae infection and oxidative stress in Arabidopsis. Plant Cell Rep. 2013, 32, 1703–1713
Bhandari, D. D., & Brandizzi, F. (2024). Logistics of defense: The contribution of endomembranes to plant innate immunity. The Journal of cell biology, 223(6), e202307066. https://doi.org/10.1083/jcb.202307066
