# Supplementary material for: Genomic Insights into Disease Resistance in Sunflower (Helianthus annuus): Identifying Key Regions and Candidate Genes for Verticillium dahliae Resistance
Source: Plants (Basel). 2024 Sep 14;13(18):2582. doi: 10.3390/plants13182582 (PMC11434647; doi:10.3390/plants13182582)
Supplement: Supplementary file 1 [file plants-13-02582-s001.zip › SI_TableS5_2024Sep13.xlsx]

## Sheet: GO-CC
GO.ID	Term	Annotated	Significant	Expected	Fisher.p	adjust.p		Cellular Component GO Enriched Result
GO:0030173	integral component of Golgi membrane	1	1	0	0.00034	0.05763
GO:0031228	intrinsic component of Golgi membrane	1	1	0	0.00034	0.05763
GO:0000139	Golgi membrane	10	1	0	0.00336	0.37968
GO:0031300	intrinsic component of organelle membrane	22	1	0.01	0.00739	0.501042
GO:0031301	integral component of organelle membrane	22	1	0.01	0.00739	0.501042
GO:0005794	Golgi apparatus	29	1	0.01	0.00973	0.549745
GO:0098588	bounding membrane of organelle	66	1	0.02	0.02216	1
GO:0012505	endomembrane system	116	1	0.04	0.03894	1
GO:0031090	organelle membrane	154	1	0.05	0.0517	1
GO:0005737	cytoplasm	368	1	0.12	0.12353	1
GO:0043227	membrane-bounded organelle	498	1	0.17	0.16717	1
GO:0043231	intracellular membrane-bounded organelle	498	1	0.17	0.16717	1
GO:0016021	integral component of membrane	811	1	0.27	0.27224	1
GO:0031224	intrinsic component of membrane	826	1	0.28	0.27727	1
GO:0043226	organelle	909	1	0.31	0.30514	1
GO:0043229	intracellular organelle	909	1	0.31	0.30514	1
GO:0005622	intracellular anatomical structure	1160	1	0.39	0.38939	1
GO:0016020	membrane	1959	1	0.66	0.6576	1
GO:0110165	cellular anatomical entity	2876	1	0.97	0.96542	1
GO:0005575	cellular_component	2979	1	1	1	1
GO:0000118	histone deacetylase complex	1	0	0	1	1
GO:0000120	RNA polymerase I transcription regulator complex	1	0	0	1	1
GO:0000123	histone acetyltransferase complex	14	0	0	1	1
GO:0000124	SAGA complex	1	0	0	1	1
GO:0000145	exocyst	40	0	0.01	1	1
GO:0000148	1,3-beta-D-glucan synthase complex	11	0	0	1	1
GO:0000151	ubiquitin ligase complex	6	0	0	1	1
GO:0000152	nuclear ubiquitin ligase complex	4	0	0	1	1
GO:0000159	protein phosphatase type 2A complex	17	0	0.01	1	1
GO:0000176	nuclear exosome (RNase complex)	2	0	0	1	1
GO:0000178	exosome (RNase complex)	2	0	0	1	1
GO:0000221	vacuolar proton-transporting V-type ATPase, V1 domain	2	0	0	1	1
GO:0000228	nuclear chromosome	7	0	0	1	1
GO:0000275	mitochondrial proton-transporting ATP synthase complex, catalytic sector F(1)	5	0	0	1	1
GO:0000276	mitochondrial proton-transporting ATP synthase complex, coupling factor F(o)	12	0	0	1	1
GO:0000313	organellar ribosome	3	0	0	1	1
GO:0000315	organellar large ribosomal subunit	2	0	0	1	1
GO:0000346	transcription export complex	1	0	0	1	1
GO:0000347	THO complex	1	0	0	1	1
GO:0000428	DNA-directed RNA polymerase complex	15	0	0.01	1	1
GO:0000439	transcription factor TFIIH core complex	3	0	0	1	1
GO:0000445	THO complex part of transcription export complex	1	0	0	1	1
GO:0000502	proteasome complex	37	0	0.01	1	1
GO:0000775	chromosome, centromeric region	11	0	0	1	1
GO:0000776	kinetochore	5	0	0	1	1
GO:0000779	condensed chromosome, centromeric region	5	0	0	1	1
GO:0000781	chromosome, telomeric region	2	0	0	1	1
GO:0000782	telomere cap complex	1	0	0	1	1
GO:0000783	nuclear telomere cap complex	1	0	0	1	1
GO:0000785	chromatin	16	0	0.01	1	1
GO:0000786	nucleosome	14	0	0	1	1
GO:0000793	condensed chromosome	7	0	0	1	1
GO:0000794	condensed nuclear chromosome	2	0	0	1	1
GO:0000796	condensin complex	1	0	0	1	1
GO:0000808	origin recognition complex	3	0	0	1	1
GO:0000813	ESCRT I complex	3	0	0	1	1
GO:0000814	ESCRT II complex	2	0	0	1	1
GO:0000930	gamma-tubulin complex	1	0	0	1	1
GO:0000931	gamma-tubulin ring complex	1	0	0	1	1
GO:0005576	extracellular region	32	0	0.01	1	1
GO:0005618	cell wall	29	0	0.01	1	1
GO:0005634	nucleus	279	0	0.09	1	1
GO:0005635	nuclear envelope	9	0	0	1	1
GO:0005643	nuclear pore	9	0	0	1	1
GO:0005654	nucleoplasm	29	0	0.01	1	1
GO:0005657	replication fork	1	0	0	1	1
GO:0005664	nuclear origin of replication recognition complex	2	0	0	1	1
GO:0005666	RNA polymerase III complex	2	0	0	1	1
GO:0005667	transcription regulator complex	26	0	0.01	1	1
GO:0005669	transcription factor TFIID complex	5	0	0	1	1
GO:0005672	transcription factor TFIIA complex	5	0	0	1	1
GO:0005680	anaphase-promoting complex	4	0	0	1	1
GO:0005681	spliceosomal complex	4	0	0	1	1
GO:0005685	U1 snRNP	4	0	0	1	1
GO:0005694	chromosome	53	0	0.02	1	1
GO:0005730	nucleolus	9	0	0	1	1
GO:0005732	sno(s)RNA-containing ribonucleoprotein complex	2	0	0	1	1
GO:0005739	mitochondrion	88	0	0.03	1	1
GO:0005740	mitochondrial envelope	66	0	0.02	1	1
GO:0005741	mitochondrial outer membrane	15	0	0.01	1	1
GO:0005742	mitochondrial outer membrane translocase complex	1	0	0	1	1
GO:0005743	mitochondrial inner membrane	47	0	0.02	1	1
GO:0005744	TIM23 mitochondrial import inner membrane translocase complex	2	0	0	1	1
GO:0005746	mitochondrial respirasome	15	0	0.01	1	1
GO:0005747	mitochondrial respiratory chain complex I	2	0	0	1	1
GO:0005750	mitochondrial respiratory chain complex III	9	0	0	1	1
GO:0005751	mitochondrial respiratory chain complex IV	4	0	0	1	1
GO:0005753	mitochondrial proton-transporting ATP synthase complex	17	0	0.01	1	1
GO:0005758	mitochondrial intermembrane space	2	0	0	1	1
GO:0005759	mitochondrial matrix	9	0	0	1	1
GO:0005761	mitochondrial ribosome	3	0	0	1	1
GO:0005762	mitochondrial large ribosomal subunit	2	0	0	1	1
GO:0005768	endosome	5	0	0	1	1
GO:0005773	vacuole	6	0	0	1	1
GO:0005774	vacuolar membrane	6	0	0	1	1
GO:0005777	peroxisome	15	0	0.01	1	1
GO:0005778	peroxisomal membrane	9	0	0	1	1
GO:0005779	integral component of peroxisomal membrane	9	0	0	1	1
GO:0005783	endoplasmic reticulum	57	0	0.02	1	1
GO:0005786	signal recognition particle, endoplasmic reticulum targeting	2	0	0	1	1
GO:0005787	signal peptidase complex	6	0	0	1	1
GO:0005789	endoplasmic reticulum membrane	39	0	0.01	1	1
GO:0005795	Golgi stack	3	0	0	1	1
GO:0005798	Golgi-associated vesicle	7	0	0	1	1
GO:0005801	cis-Golgi network	1	0	0	1	1
GO:0005811	lipid droplet	9	0	0	1	1
GO:0005815	microtubule organizing center	1	0	0	1	1
GO:0005829	cytosol	1	0	0	1	1
GO:0005838	proteasome regulatory particle	2	0	0	1	1
GO:0005839	proteasome core complex	33	0	0.01	1	1
GO:0005840	ribosome	337	0	0.11	1	1
GO:0005849	mRNA cleavage factor complex	2	0	0	1	1
GO:0005852	eukaryotic translation initiation factor 3 complex	9	0	0	1	1
GO:0005856	cytoskeleton	38	0	0.01	1	1
GO:0005875	microtubule associated complex	17	0	0.01	1	1
GO:0005885	Arp2/3 protein complex	5	0	0	1	1
GO:0005886	plasma membrane	21	0	0.01	1	1
GO:0005887	integral component of plasma membrane	1	0	0	1	1
GO:0005905	clathrin-coated pit	4	0	0	1	1
GO:0005938	cell cortex	40	0	0.01	1	1
GO:0005956	protein kinase CK2 complex	7	0	0	1	1
GO:0008023	transcription elongation factor complex	4	0	0	1	1
GO:0008250	oligosaccharyltransferase complex	6	0	0	1	1
GO:0008287	protein serine/threonine phosphatase complex	18	0	0.01	1	1
GO:0008290	F-actin capping protein complex	2	0	0	1	1
GO:0008303	caspase complex	4	0	0	1	1
GO:0008541	proteasome regulatory particle, lid subcomplex	2	0	0	1	1
GO:0009317	acetyl-CoA carboxylase complex	3	0	0	1	1
GO:0009349	riboflavin synthase complex	2	0	0	1	1
GO:0009507	chloroplast	4	0	0	1	1
GO:0009512	cytochrome b6f complex	4	0	0	1	1
GO:0009521	photosystem	69	0	0.02	1	1
GO:0009522	photosystem I	25	0	0.01	1	1
GO:0009523	photosystem II	36	0	0.01	1	1
GO:0009536	plastid	4	0	0	1	1
GO:0009538	photosystem I reaction center	13	0	0	1	1
GO:0009539	photosystem II reaction center	2	0	0	1	1
GO:0009579	thylakoid	84	0	0.03	1	1
GO:0009654	photosystem II oxygen evolving complex	21	0	0.01	1	1
GO:0010008	endosome membrane	5	0	0	1	1
GO:0012506	vesicle membrane	26	0	0.01	1	1
GO:0012507	ER to Golgi transport vesicle membrane	14	0	0	1	1
GO:0012510	trans-Golgi network transport vesicle membrane	4	0	0	1	1
GO:0012511	monolayer-surrounded lipid storage body	8	0	0	1	1
GO:0015629	actin cytoskeleton	20	0	0.01	1	1
GO:0015630	microtubule cytoskeleton	18	0	0.01	1	1
GO:0015934	large ribosomal subunit	5	0	0	1	1
GO:0016272	prefoldin complex	7	0	0	1	1
GO:0016459	myosin complex	13	0	0	1	1
GO:0016469	proton-transporting two-sector ATPase complex	60	0	0.02	1	1
GO:0016471	vacuolar proton-transporting V-type ATPase complex	6	0	0	1	1
GO:0016591	RNA polymerase II, holoenzyme	13	0	0	1	1
GO:0016592	mediator complex	20	0	0.01	1	1
GO:0016593	Cdc73/Paf1 complex	3	0	0	1	1
GO:0017053	transcription repressor complex	3	0	0	1	1
GO:0017119	Golgi transport complex	8	0	0	1	1
GO:0019008	molybdopterin synthase complex	1	0	0	1	1
GO:0019773	proteasome core complex, alpha-subunit complex	4	0	0	1	1
GO:0019866	organelle inner membrane	47	0	0.02	1	1
GO:0019867	outer membrane	21	0	0.01	1	1
GO:0019898	extrinsic component of membrane	17	0	0.01	1	1
GO:0022624	proteasome accessory complex	2	0	0	1	1
GO:0030008	TRAPP complex	4	0	0	1	1
GO:0030014	CCR4-NOT complex	1	0	0	1	1
GO:0030117	membrane coat	37	0	0.01	1	1
GO:0030118	clathrin coat	5	0	0	1	1
GO:0030119	AP-type membrane coat adaptor complex	2	0	0	1	1
GO:0030120	vesicle coat	21	0	0.01	1	1
GO:0030125	clathrin vesicle coat	4	0	0	1	1
GO:0030126	COPI vesicle coat	3	0	0	1	1
GO:0030127	COPII vesicle coat	14	0	0	1	1
GO:0030130	clathrin coat of trans-Golgi network vesicle	4	0	0	1	1
GO:0030131	clathrin adaptor complex	1	0	0	1	1
GO:0030132	clathrin coat of coated pit	4	0	0	1	1
GO:0030133	transport vesicle	18	0	0.01	1	1
GO:0030134	COPII-coated ER to Golgi transport vesicle	14	0	0	1	1
GO:0030135	coated vesicle	21	0	0.01	1	1
GO:0030136	clathrin-coated vesicle	4	0	0	1	1
GO:0030137	COPI-coated vesicle	3	0	0	1	1
GO:0030140	trans-Golgi network transport vesicle	4	0	0	1	1
GO:0030176	integral component of endoplasmic reticulum membrane	9	0	0	1	1
GO:0030286	dynein complex	12	0	0	1	1
GO:0030289	protein phosphatase 4 complex	1	0	0	1	1
GO:0030312	external encapsulating structure	36	0	0.01	1	1
GO:0030532	small nuclear ribonucleoprotein complex	6	0	0	1	1
GO:0030658	transport vesicle membrane	18	0	0.01	1	1
GO:0030659	cytoplasmic vesicle membrane	26	0	0.01	1	1
GO:0030660	Golgi-associated vesicle membrane	7	0	0	1	1
GO:0030662	coated vesicle membrane	21	0	0.01	1	1
GO:0030663	COPI-coated vesicle membrane	3	0	0	1	1
GO:0030665	clathrin-coated vesicle membrane	4	0	0	1	1
GO:0030677	ribonuclease P complex	3	0	0	1	1
GO:0030684	preribosome	9	0	0	1	1
GO:0030686	90S preribosome	3	0	0	1	1
GO:0030688	preribosome, small subunit precursor	2	0	0	1	1
GO:0030880	RNA polymerase complex	19	0	0.01	1	1
GO:0030894	replisome	1	0	0	1	1
GO:0030896	checkpoint clamp complex	2	0	0	1	1
GO:0030904	retromer complex	2	0	0	1	1
GO:0030906	retromer, cargo-selective complex	2	0	0	1	1
GO:0030964	NADH dehydrogenase complex	2	0	0	1	1
GO:0031011	Ino80 complex	1	0	0	1	1
GO:0031012	extracellular matrix	7	0	0	1	1
GO:0031082	BLOC complex	1	0	0	1	1
GO:0031083	BLOC-1 complex	1	0	0	1	1
GO:0031225	anchored component of membrane	15	0	0.01	1	1
GO:0031226	intrinsic component of plasma membrane	4	0	0	1	1
GO:0031227	intrinsic component of endoplasmic reticulum membrane	9	0	0	1	1
GO:0031231	intrinsic component of peroxisomal membrane	9	0	0	1	1
GO:0031248	protein acetyltransferase complex	15	0	0.01	1	1
GO:0031262	Ndc80 complex	4	0	0	1	1
GO:0031304	intrinsic component of mitochondrial inner membrane	3	0	0	1	1
GO:0031305	integral component of mitochondrial inner membrane	3	0	0	1	1
GO:0031390	Ctf18 RFC-like complex	7	0	0	1	1
GO:0031410	cytoplasmic vesicle	26	0	0.01	1	1
GO:0031414	N-terminal protein acetyltransferase complex	1	0	0	1	1
GO:0031417	NatC complex	1	0	0	1	1
GO:0031461	cullin-RING ubiquitin ligase complex	4	0	0	1	1
GO:0031515	tRNA (m1A) methyltransferase complex	2	0	0	1	1
GO:0031617	NMS complex	4	0	0	1	1
GO:0031903	microbody membrane	9	0	0	1	1
GO:0031966	mitochondrial membrane	64	0	0.02	1	1
GO:0031967	organelle envelope	75	0	0.03	1	1
GO:0031968	organelle outer membrane	15	0	0.01	1	1
GO:0031970	organelle envelope lumen	2	0	0	1	1
GO:0031974	membrane-enclosed lumen	58	0	0.02	1	1
GO:0031975	envelope	75	0	0.03	1	1
GO:0031981	nuclear lumen	47	0	0.02	1	1
GO:0031982	vesicle	26	0	0.01	1	1
GO:0031984	organelle subcompartment	42	0	0.01	1	1
GO:0032040	small-subunit processome	5	0	0	1	1
GO:0032592	integral component of mitochondrial membrane	3	0	0	1	1
GO:0032991	protein-containing complex	589	0	0.2	1	1
GO:0032993	protein-DNA complex	16	0	0.01	1	1
GO:0033176	proton-transporting V-type ATPase complex	16	0	0.01	1	1
GO:0033177	proton-transporting two-sector ATPase complex, proton-transporting domain	37	0	0.01	1	1
GO:0033178	proton-transporting two-sector ATPase complex, catalytic domain	19	0	0.01	1	1
GO:0033179	proton-transporting V-type ATPase, V0 domain	8	0	0	1	1
GO:0033180	proton-transporting V-type ATPase, V1 domain	4	0	0	1	1
GO:0033588	elongator holoenzyme complex	4	0	0	1	1
GO:0034357	photosynthetic membrane	69	0	0.02	1	1
GO:0034457	Mpp10 complex	2	0	0	1	1
GO:0034708	methyltransferase complex	2	0	0	1	1
GO:0034998	oligosaccharyltransferase I complex	2	0	0	1	1
GO:0035145	exon-exon junction complex	4	0	0	1	1
GO:0035550	urease complex	1	0	0	1	1
GO:0036452	ESCRT complex	5	0	0	1	1
GO:0042175	nuclear outer membrane-endoplasmic reticulum membrane network	39	0	0.01	1	1
GO:0042555	MCM complex	1	0	0	1	1
GO:0042575	DNA polymerase complex	1	0	0	1	1
GO:0042579	microbody	15	0	0.01	1	1
GO:0042651	thylakoid membrane	21	0	0.01	1	1
GO:0042765	GPI-anchor transamidase complex	4	0	0	1	1
GO:0043189	H4/H2A histone acetyltransferase complex	3	0	0	1	1
GO:0043190	ATP-binding cassette (ABC) transporter complex	1	0	0	1	1
GO:0043228	non-membrane-bounded organelle	446	0	0.15	1	1
GO:0043232	intracellular non-membrane-bounded organelle	446	0	0.15	1	1
GO:0043233	organelle lumen	58	0	0.02	1	1
GO:0043240	Fanconi anaemia nuclear complex	1	0	0	1	1
GO:0043527	tRNA methyltransferase complex	2	0	0	1	1
GO:0043596	nuclear replication fork	1	0	0	1	1
GO:0043601	nuclear replisome	1	0	0	1	1
GO:0043625	delta DNA polymerase complex	1	0	0	1	1
GO:0044391	ribosomal subunit	5	0	0	1	1
GO:0044599	AP-5 adaptor complex	1	0	0	1	1
GO:0044815	DNA packaging complex	20	0	0.01	1	1
GO:0045259	proton-transporting ATP synthase complex	30	0	0.01	1	1
GO:0045261	proton-transporting ATP synthase complex, catalytic core F(1)	12	0	0	1	1
GO:0045263	proton-transporting ATP synthase complex, coupling factor F(o)	18	0	0.01	1	1
GO:0045271	respiratory chain complex I	2	0	0	1	1
GO:0045273	respiratory chain complex II	2	0	0	1	1
GO:0045275	respiratory chain complex III	9	0	0	1	1
GO:0045277	respiratory chain complex IV	11	0	0	1	1
GO:0046540	U4/U6 x U5 tri-snRNP complex	2	0	0	1	1
GO:0046658	anchored component of plasma membrane	3	0	0	1	1
GO:0048046	apoplast	29	0	0.01	1	1
GO:0048475	coated membrane	37	0	0.01	1	1
GO:0048500	signal recognition particle	5	0	0	1	1
GO:0055029	nuclear DNA-directed RNA polymerase complex	15	0	0.01	1	1
GO:0061617	MICOS complex	3	0	0	1	1
GO:0061695	transferase complex, transferring phosphorus-containing groups	30	0	0.01	1	1
GO:0070013	intracellular organelle lumen	58	0	0.02	1	1
GO:0070069	cytochrome complex	24	0	0.01	1	1
GO:0070449	elongin complex	1	0	0	1	1
GO:0070461	SAGA-type complex	9	0	0	1	1
GO:0070469	respirasome	24	0	0.01	1	1
GO:0070531	BRCA1-A complex	1	0	0	1	1
GO:0070552	BRISC complex	1	0	0	1	1
GO:0070603	SWI/SNF superfamily-type complex	1	0	0	1	1
GO:0070652	HAUS complex	5	0	0	1	1
GO:0070823	HDA1 complex	1	0	0	1	1
GO:0070939	Dsl1/NZR complex	1	0	0	1	1
GO:0071821	FANCM-MHF complex	1	0	0	1	1
GO:0071944	cell periphery	97	0	0.03	1	1
GO:0072546	EMC complex	2	0	0	1	1
GO:0090575	RNA polymerase II transcription regulator complex	13	0	0	1	1
GO:0090730	Las1 complex	1	0	0	1	1
GO:0097346	INO80-type complex	1	0	0	1	1
GO:0097525	spliceosomal snRNP complex	6	0	0	1	1
GO:0097526	spliceosomal tri-snRNP complex	2	0	0	1	1
GO:0097708	intracellular vesicle	26	0	0.01	1	1
GO:0098533	ATPase dependent transmembrane transport complex	1	0	0	1	1
GO:0098573	intrinsic component of mitochondrial membrane	3	0	0	1	1
GO:0098590	plasma membrane region	4	0	0	1	1
GO:0098687	chromosomal region	13	0	0	1	1
GO:0098791	Golgi apparatus subcompartment	3	0	0	1	1
GO:0098796	membrane protein complex	233	0	0.08	1	1
GO:0098797	plasma membrane protein complex	16	0	0.01	1	1
GO:0098798	mitochondrial protein-containing complex	40	0	0.01	1	1
GO:0098799	outer mitochondrial membrane protein complex	1	0	0	1	1
GO:0098800	inner mitochondrial membrane protein complex	37	0	0.01	1	1
GO:0098803	respiratory chain complex	24	0	0.01	1	1
GO:0098827	endoplasmic reticulum subcompartment	39	0	0.01	1	1
GO:0099023	vesicle tethering complex	53	0	0.02	1	1
GO:0099080	supramolecular complex	5	0	0	1	1
GO:0120114	Sm-like protein family complex	6	0	0	1	1
GO:0140445	chromosome, telomeric repeat region	1	0	0	1	1
GO:0140513	nuclear protein-containing complex	105	0	0.04	1	1
GO:0140534	endoplasmic reticulum protein-containing complex	19	0	0.01	1	1
GO:0140535	intracellular protein-containing complex	100	0	0.03	1	1
GO:1902493	acetyltransferase complex	15	0	0.01	1	1
GO:1902494	catalytic complex	214	0	0.07	1	1
GO:1902495	transmembrane transporter complex	12	0	0	1	1
GO:1902554	serine/threonine protein kinase complex	9	0	0	1	1
GO:1902555	endoribonuclease complex	4	0	0	1	1
GO:1902562	H4 histone acetyltransferase complex	3	0	0	1	1
GO:1902911	protein kinase complex	10	0	0	1	1
GO:1903293	phosphatase complex	18	0	0.01	1	1
GO:1904949	ATPase complex	1	0	0	1	1
GO:1905348	endonuclease complex	4	0	0	1	1
GO:1905354	exoribonuclease complex	3	0	0	1	1
GO:1905368	peptidase complex	48	0	0.02	1	1
GO:1905369	endopeptidase complex	41	0	0.01	1	1
GO:1990204	oxidoreductase complex	32	0	0.01	1	1
GO:1990234	transferase complex	72	0	0.02	1	1
GO:1990316	Atg1/ULK1 kinase complex	2	0	0	1	1
GO:1990351	transporter complex	12	0	0	1	1
GO:1990879	CST complex	1	0	0	1	1
GO:1990904	ribonucleoprotein complex	32	0	0.01	1	1

## Sheet: GO-MF
GO.ID	Term	Annotated	Significant	Expected	Fisher.p	adjust.p		Molecular Function GO Enriched Result
GO:0046556	alpha-L-arabinofuranosidase activity	2	1	0	0.0029	1
GO:0017111	ribonucleoside triphosphate phosphatase activity	272	3	0.4	0.0069	1
GO:0016887	ATP hydrolysis activity	99	2	0.14	0.009	1
GO:0016462	pyrophosphatase activity	301	3	0.44	0.0091	1
GO:0016818	hydrolase activity, acting on acid anhydrides, in phosphorus-containing anhydrides	309	3	0.45	0.0098	1
GO:0016817	hydrolase activity, acting on acid anhydrides	311	3	0.45	0.01	1
GO:0046912	acyltransferase activity, acyl groups converted into alkyl on transfer	9	1	0.01	0.0131	1
GO:0005096	GTPase activator activity	17	1	0.02	0.0245	1
GO:0140657	ATP-dependent activity	481	3	0.7	0.0316	1
GO:0008047	enzyme activator activity	23	1	0.03	0.033	1
GO:0004386	helicase activity	42	1	0.06	0.0595	1
GO:0140640	catalytic activity, acting on a nucleic acid	302	2	0.44	0.0709	1
GO:0003899	DNA-directed 5'-3' RNA polymerase activity	53	1	0.08	0.0745	1
GO:0030599	pectinesterase activity	56	1	0.08	0.0786	1
GO:0030695	GTPase regulator activity	59	1	0.09	0.0826	1
GO:0060589	nucleoside-triphosphatase regulator activity	59	1	0.09	0.0826	1
GO:0034062	5'-3' RNA polymerase activity	66	1	0.1	0.092	1
GO:0097747	RNA polymerase activity	66	1	0.1	0.092	1
GO:0052689	carboxylic ester hydrolase activity	73	1	0.11	0.1013	1
GO:0016787	hydrolase activity	1744	5	2.54	0.1018	1
GO:0035639	purine ribonucleoside triphosphate binding	2021	5	2.95	0.1625	1
GO:0016779	nucleotidyltransferase activity	131	1	0.19	0.1747	1
GO:0003824	catalytic activity	7263	13	10.59	0.2075	1
GO:0032555	purine ribonucleotide binding	2229	5	3.25	0.2166	1
GO:0017076	purine nucleotide binding	2239	5	3.26	0.2193	1
GO:0003924	GTPase activity	172	1	0.25	0.2231	1
GO:0032553	ribonucleotide binding	2260	5	3.3	0.2251	1
GO:0097367	carbohydrate derivative binding	2266	5	3.3	0.2268	1
GO:0016746	acyltransferase activity	191	1	0.28	0.2446	1
GO:0005524	ATP binding	1763	4	2.57	0.2513	1
GO:0140098	catalytic activity, acting on RNA	202	1	0.29	0.2568	1
GO:0030234	enzyme regulator activity	228	1	0.33	0.2848	1
GO:0098772	molecular function regulator activity	237	1	0.35	0.2943	1
GO:0005515	protein binding	2509	5	3.66	0.2978	1
GO:0000166	nucleotide binding	2525	5	3.68	0.3027	1
GO:1901265	nucleoside phosphate binding	2525	5	3.68	0.3027	1
GO:0016772	transferase activity, transferring phosphorus-containing groups	1951	4	2.84	0.3151	1
GO:0005525	GTP binding	258	1	0.38	0.3159	1
GO:0032561	guanyl ribonucleotide binding	258	1	0.38	0.3159	1
GO:0043168	anion binding	2572	5	3.75	0.3171	1
GO:0008270	zinc ion binding	264	1	0.38	0.322	1
GO:0019001	guanyl nucleotide binding	264	1	0.38	0.322	1
GO:0032559	adenyl ribonucleotide binding	1971	4	2.87	0.3221	1
GO:0030554	adenyl nucleotide binding	1975	4	2.88	0.3235	1
GO:0046983	protein dimerization activity	276	1	0.4	0.334	1
GO:0016740	transferase activity	3265	6	4.76	0.3357	1
GO:0036094	small molecule binding	2637	5	3.85	0.3372	1
GO:0005488	binding	8632	14	12.59	0.3506	1
GO:0043167	ion binding	4026	7	5.87	0.368	1
GO:0004553	hydrolase activity, hydrolyzing O-glycosyl compounds	336	1	0.49	0.3909	1
GO:0003677	DNA binding	976	2	1.42	0.421	1
GO:0016798	hydrolase activity, acting on glycosyl bonds	374	1	0.55	0.4245	1
GO:0016788	hydrolase activity, acting on ester bonds	392	1	0.57	0.4398	1
GO:0004672	protein kinase activity	1672	3	2.44	0.4468	1
GO:0016773	phosphotransferase activity, alcohol group as acceptor	1752	3	2.55	0.4789	1
GO:0097159	organic cyclic compound binding	5117	8	7.46	0.4832	1
GO:1901363	heterocyclic compound binding	5117	8	7.46	0.4832	1
GO:0016301	kinase activity	1764	3	2.57	0.4836	1
GO:0003676	nucleic acid binding	1873	3	2.73	0.5259	1
GO:0046872	metal ion binding	1460	2	2.13	0.6425	1
GO:0043169	cation binding	1472	2	2.15	0.6471	1
GO:0140096	catalytic activity, acting on a protein	2346	3	3.42	0.6874	1
GO:0046914	transition metal ion binding	953	1	1.39	0.7622	1
GO:0003674	molecular_function	15088	22	22	1	1
GO:0000009	alpha-1,6-mannosyltransferase activity	2	0	0	1	1
GO:0000030	mannosyltransferase activity	5	0	0.01	1	1
GO:0000049	tRNA binding	4	0	0.01	1	1
GO:0000062	fatty-acyl-CoA binding	4	0	0.01	1	1
GO:0000149	SNARE binding	2	0	0	1	1
GO:0000155	phosphorelay sensor kinase activity	9	0	0.01	1	1
GO:0000213	tRNA-intron endonuclease activity	2	0	0	1	1
GO:0000287	magnesium ion binding	76	0	0.11	1	1
GO:0000295	adenine nucleotide transmembrane transporter activity	4	0	0.01	1	1
GO:0000702	oxidized base lesion DNA N-glycosylase activity	1	0	0	1	1
GO:0000774	adenyl-nucleotide exchange factor activity	4	0	0.01	1	1
GO:0000976	transcription cis-regulatory region binding	1	0	0	1	1
GO:0000977	RNA polymerase II transcription regulatory region sequence-specific DNA binding	1	0	0	1	1
GO:0001067	transcription regulatory region nucleic acid binding	1	0	0	1	1
GO:0001181	RNA polymerase I general transcription initiation factor activity	2	0	0	1	1
GO:0001671	ATPase activator activity	3	0	0	1	1
GO:0002161	aminoacyl-tRNA editing activity	6	0	0.01	1	1
GO:0003678	DNA helicase activity	5	0	0.01	1	1
GO:0003682	chromatin binding	27	0	0.04	1	1
GO:0003684	damaged DNA binding	6	0	0.01	1	1
GO:0003690	double-stranded DNA binding	44	0	0.06	1	1
GO:0003697	single-stranded DNA binding	11	0	0.02	1	1
GO:0003700	DNA-binding transcription factor activity	504	0	0.73	1	1
GO:0003712	transcription coregulator activity	27	0	0.04	1	1
GO:0003713	transcription coactivator activity	1	0	0	1	1
GO:0003714	transcription corepressor activity	7	0	0.01	1	1
GO:0003723	RNA binding	649	0	0.95	1	1
GO:0003725	double-stranded RNA binding	3	0	0	1	1
GO:0003729	mRNA binding	8	0	0.01	1	1
GO:0003735	structural constituent of ribosome	348	0	0.51	1	1
GO:0003743	translation initiation factor activity	34	0	0.05	1	1
GO:0003746	translation elongation factor activity	20	0	0.03	1	1
GO:0003747	translation release factor activity	7	0	0.01	1	1
GO:0003755	peptidyl-prolyl cis-trans isomerase activity	60	0	0.09	1	1
GO:0003774	cytoskeletal motor activity	84	0	0.12	1	1
GO:0003777	microtubule motor activity	71	0	0.1	1	1
GO:0003779	actin binding	53	0	0.08	1	1
GO:0003830	beta-1,4-mannosylglycoprotein 4-beta-N-acetylglucosaminyltransferase activity	11	0	0.02	1	1
GO:0003839	gamma-glutamylcyclotransferase activity	1	0	0	1	1
GO:0003843	1,3-beta-D-glucan synthase activity	11	0	0.02	1	1
GO:0003848	2-amino-4-hydroxy-6-hydroxymethyldihydropteridine diphosphokinase activity	3	0	0	1	1
GO:0003849	3-deoxy-7-phosphoheptulonate synthase activity	9	0	0.01	1	1
GO:0003854	3-beta-hydroxy-delta5-steroid dehydrogenase activity	6	0	0.01	1	1
GO:0003855	3-dehydroquinate dehydratase activity	2	0	0	1	1
GO:0003856	3-dehydroquinate synthase activity	3	0	0	1	1
GO:0003864	3-methyl-2-oxobutanoate hydroxymethyltransferase activity	2	0	0	1	1
GO:0003871	5-methyltetrahydropteroyltriglutamate-homocysteine S-methyltransferase activity	4	0	0.01	1	1
GO:0003872	6-phosphofructokinase activity	14	0	0.02	1	1
GO:0003873	6-phosphofructo-2-kinase activity	1	0	0	1	1
GO:0003876	AMP deaminase activity	5	0	0.01	1	1
GO:0003879	ATP phosphoribosyltransferase activity	2	0	0	1	1
GO:0003880	protein C-terminal carboxyl O-methyltransferase activity	2	0	0	1	1
GO:0003883	CTP synthase activity	2	0	0	1	1
GO:0003885	D-arabinono-1,4-lactone oxidase activity	4	0	0.01	1	1
GO:0003887	DNA-directed DNA polymerase activity	9	0	0.01	1	1
GO:0003896	DNA primase activity	2	0	0	1	1
GO:0003905	alkylbase DNA N-glycosylase activity	8	0	0.01	1	1
GO:0003906	DNA-(apurinic or apyrimidinic site) endonuclease activity	4	0	0.01	1	1
GO:0003909	DNA ligase activity	4	0	0.01	1	1
GO:0003910	DNA ligase (ATP) activity	4	0	0.01	1	1
GO:0003916	DNA topoisomerase activity	7	0	0.01	1	1
GO:0003917	DNA topoisomerase type I (single strand cut, ATP-independent) activity	1	0	0	1	1
GO:0003918	DNA topoisomerase type II (double strand cut, ATP-hydrolyzing) activity	3	0	0	1	1
GO:0003919	FMN adenylyltransferase activity	1	0	0	1	1
GO:0003937	IMP cyclohydrolase activity	1	0	0	1	1
GO:0003950	NAD+ ADP-ribosyltransferase activity	1	0	0	1	1
GO:0003951	NAD+ kinase activity	6	0	0.01	1	1
GO:0003954	NADH dehydrogenase activity	10	0	0.01	1	1
GO:0003955	NAD(P)H dehydrogenase (quinone) activity	10	0	0.01	1	1
GO:0003968	RNA-directed 5'-3' RNA polymerase activity	13	0	0.02	1	1
GO:0003989	acetyl-CoA carboxylase activity	3	0	0	1	1
GO:0003993	acid phosphatase activity	6	0	0.01	1	1
GO:0003997	acyl-CoA oxidase activity	3	0	0	1	1
GO:0004000	adenosine deaminase activity	3	0	0	1	1
GO:0004014	adenosylmethionine decarboxylase activity	5	0	0.01	1	1
GO:0004017	adenylate kinase activity	2	0	0	1	1
GO:0004018	N6-(1,2-dicarboxyethyl)AMP AMP-lyase (fumarate-forming) activity	2	0	0	1	1
GO:0004019	adenylosuccinate synthase activity	1	0	0	1	1
GO:0004045	aminoacyl-tRNA hydrolase activity	6	0	0.01	1	1
GO:0004055	argininosuccinate synthase activity	2	0	0	1	1
GO:0004057	arginyltransferase activity	3	0	0	1	1
GO:0004061	arylformamidase activity	3	0	0	1	1
GO:0004066	asparagine synthase (glutamine-hydrolyzing) activity	4	0	0.01	1	1
GO:0004089	carbonate dehydratase activity	7	0	0.01	1	1
GO:0004096	catalase activity	1	0	0	1	1
GO:0004097	catechol oxidase activity	11	0	0.02	1	1
GO:0004107	chorismate synthase activity	2	0	0	1	1
GO:0004109	coproporphyrinogen oxidase activity	1	0	0	1	1
GO:0004112	cyclic-nucleotide phosphodiesterase activity	1	0	0	1	1
GO:0004129	cytochrome-c oxidase activity	5	0	0.01	1	1
GO:0004134	4-alpha-glucanotransferase activity	2	0	0	1	1
GO:0004140	dephospho-CoA kinase activity	3	0	0	1	1
GO:0004143	diacylglycerol kinase activity	9	0	0.01	1	1
GO:0004144	diacylglycerol O-acyltransferase activity	18	0	0.03	1	1
GO:0004146	dihydrofolate reductase activity	1	0	0	1	1
GO:0004150	dihydroneopterin aldolase activity	1	0	0	1	1
GO:0004175	endopeptidase activity	80	0	0.12	1	1
GO:0004176	ATP-dependent peptidase activity	11	0	0.02	1	1
GO:0004177	aminopeptidase activity	9	0	0.01	1	1
GO:0004180	carboxypeptidase activity	100	0	0.15	1	1
GO:0004181	metallocarboxypeptidase activity	2	0	0	1	1
GO:0004185	serine-type carboxypeptidase activity	98	0	0.14	1	1
GO:0004190	aspartic-type endopeptidase activity	8	0	0.01	1	1
GO:0004197	cysteine-type endopeptidase activity	1	0	0	1	1
GO:0004198	calcium-dependent cysteine-type endopeptidase activity	1	0	0	1	1
GO:0004222	metalloendopeptidase activity	44	0	0.06	1	1
GO:0004252	serine-type endopeptidase activity	27	0	0.04	1	1
GO:0004312	fatty acid synthase activity	6	0	0.01	1	1
GO:0004315	3-oxoacyl-[acyl-carrier-protein] synthase activity	2	0	0	1	1
GO:0004325	ferrochelatase activity	2	0	0	1	1
GO:0004329	formate-tetrahydrofolate ligase activity	2	0	0	1	1
GO:0004332	fructose-bisphosphate aldolase activity	10	0	0.01	1	1
GO:0004334	fumarylacetoacetase activity	1	0	0	1	1
GO:0004345	glucose-6-phosphate dehydrogenase activity	5	0	0.01	1	1
GO:0004347	glucose-6-phosphate isomerase activity	2	0	0	1	1
GO:0004356	glutamate-ammonia ligase activity	10	0	0.01	1	1
GO:0004357	glutamate-cysteine ligase activity	2	0	0	1	1
GO:0004358	glutamate N-acetyltransferase activity	1	0	0	1	1
GO:0004359	glutaminase activity	1	0	0	1	1
GO:0004363	glutathione synthase activity	4	0	0.01	1	1
GO:0004366	glycerol-3-phosphate O-acyltransferase activity	2	0	0	1	1
GO:0004367	glycerol-3-phosphate dehydrogenase [NAD+] activity	1	0	0	1	1
GO:0004371	glycerone kinase activity	1	0	0	1	1
GO:0004375	glycine dehydrogenase (decarboxylating) activity	3	0	0	1	1
GO:0004376	glycolipid mannosyltransferase activity	4	0	0.01	1	1
GO:0004379	glycylpeptide N-tetradecanoyltransferase activity	4	0	0.01	1	1
GO:0004392	heme oxygenase (decyclizing) activity	4	0	0.01	1	1
GO:0004402	histone acetyltransferase activity	4	0	0.01	1	1
GO:0004417	hydroxyethylthiazole kinase activity	1	0	0	1	1
GO:0004418	hydroxymethylbilane synthase activity	2	0	0	1	1
GO:0004420	hydroxymethylglutaryl-CoA reductase (NADPH) activity	6	0	0.01	1	1
GO:0004421	hydroxymethylglutaryl-CoA synthase activity	2	0	0	1	1
GO:0004424	imidazoleglycerol-phosphate dehydratase activity	2	0	0	1	1
GO:0004425	indole-3-glycerol-phosphate synthase activity	2	0	0	1	1
GO:0004427	inorganic diphosphate phosphatase activity	23	0	0.03	1	1
GO:0004435	phosphatidylinositol phospholipase C activity	5	0	0.01	1	1
GO:0004455	ketol-acid reductoisomerase activity	1	0	0	1	1
GO:0004470	malic enzyme activity	8	0	0.01	1	1
GO:0004471	malate dehydrogenase (decarboxylating) (NAD+) activity	8	0	0.01	1	1
GO:0004474	malate synthase activity	1	0	0	1	1
GO:0004478	methionine adenosyltransferase activity	8	0	0.01	1	1
GO:0004484	mRNA guanylyltransferase activity	2	0	0	1	1
GO:0004486	methylenetetrahydrofolate dehydrogenase [NAD(P)+] activity	4	0	0.01	1	1
GO:0004488	methylenetetrahydrofolate dehydrogenase (NADP+) activity	4	0	0.01	1	1
GO:0004489	methylenetetrahydrofolate reductase (NAD(P)H) activity	2	0	0	1	1
GO:0004497	monooxygenase activity	632	0	0.92	1	1
GO:0004499	N,N-dimethylaniline monooxygenase activity	40	0	0.06	1	1
GO:0004506	squalene monooxygenase activity	4	0	0.01	1	1
GO:0004512	inositol-3-phosphate synthase activity	1	0	0	1	1
GO:0004514	nicotinate-nucleotide diphosphorylase (carboxylating) activity	2	0	0	1	1
GO:0004518	nuclease activity	85	0	0.12	1	1
GO:0004519	endonuclease activity	44	0	0.06	1	1
GO:0004520	endodeoxyribonuclease activity	2	0	0	1	1
GO:0004521	endoribonuclease activity	33	0	0.05	1	1
GO:0004523	RNA-DNA hybrid ribonuclease activity	16	0	0.02	1	1
GO:0004525	ribonuclease III activity	6	0	0.01	1	1
GO:0004527	exonuclease activity	14	0	0.02	1	1
GO:0004529	exodeoxyribonuclease activity	1	0	0	1	1
GO:0004536	deoxyribonuclease activity	3	0	0	1	1
GO:0004540	ribonuclease activity	42	0	0.06	1	1
GO:0004549	tRNA-specific ribonuclease activity	2	0	0	1	1
GO:0004555	alpha,alpha-trehalase activity	1	0	0	1	1
GO:0004556	alpha-amylase activity	1	0	0	1	1
GO:0004559	alpha-mannosidase activity	16	0	0.02	1	1
GO:0004560	alpha-L-fucosidase activity	3	0	0	1	1
GO:0004568	chitinase activity	11	0	0.02	1	1
GO:0004571	mannosyl-oligosaccharide 1,2-alpha-mannosidase activity	7	0	0.01	1	1
GO:0004576	oligosaccharyl transferase activity	3	0	0	1	1
GO:0004590	orotidine-5'-phosphate decarboxylase activity	2	0	0	1	1
GO:0004592	pantoate-beta-alanine ligase activity	1	0	0	1	1
GO:0004594	pantothenate kinase activity	1	0	0	1	1
GO:0004601	peroxidase activity	134	0	0.2	1	1
GO:0004602	glutathione peroxidase activity	10	0	0.01	1	1
GO:0004605	phosphatidate cytidylyltransferase activity	1	0	0	1	1
GO:0004609	phosphatidylserine decarboxylase activity	2	0	0	1	1
GO:0004611	phosphoenolpyruvate carboxykinase activity	15	0	0.02	1	1
GO:0004612	phosphoenolpyruvate carboxykinase (ATP) activity	2	0	0	1	1
GO:0004615	phosphomannomutase activity	2	0	0	1	1
GO:0004616	phosphogluconate dehydrogenase (decarboxylating) activity	3	0	0	1	1
GO:0004618	phosphoglycerate kinase activity	4	0	0.01	1	1
GO:0004619	phosphoglycerate mutase activity	5	0	0.01	1	1
GO:0004620	phospholipase activity	5	0	0.01	1	1
GO:0004629	phospholipase C activity	5	0	0.01	1	1
GO:0004637	phosphoribosylamine-glycine ligase activity	1	0	0	1	1
GO:0004640	phosphoribosylanthranilate isomerase activity	1	0	0	1	1
GO:0004643	phosphoribosylaminoimidazolecarboxamide formyltransferase activity	1	0	0	1	1
GO:0004645	1,4-alpha-oligoglucan phosphorylase activity	4	0	0.01	1	1
GO:0004649	poly(ADP-ribose) glycohydrolase activity	1	0	0	1	1
GO:0004650	polygalacturonase activity	62	0	0.09	1	1
GO:0004652	polynucleotide adenylyltransferase activity	8	0	0.01	1	1
GO:0004655	porphobilinogen synthase activity	1	0	0	1	1
GO:0004659	prenyltransferase activity	4	0	0.01	1	1
GO:0004664	prephenate dehydratase activity	6	0	0.01	1	1
GO:0004668	protein-arginine deiminase activity	2	0	0	1	1
GO:0004671	protein C-terminal S-isoprenylcysteine carboxyl O-methyltransferase activity	2	0	0	1	1
GO:0004673	protein histidine kinase activity	9	0	0.01	1	1
GO:0004674	protein serine/threonine kinase activity	27	0	0.04	1	1
GO:0004721	phosphoprotein phosphatase activity	26	0	0.04	1	1
GO:0004725	protein tyrosine phosphatase activity	2	0	0	1	1
GO:0004730	pseudouridylate synthase activity	1	0	0	1	1
GO:0004743	pyruvate kinase activity	13	0	0.02	1	1
GO:0004749	ribose phosphate diphosphokinase activity	5	0	0.01	1	1
GO:0004751	ribose-5-phosphate isomerase activity	6	0	0.01	1	1
GO:0004764	shikimate 3-dehydrogenase (NADP+) activity	1	0	0	1	1
GO:0004779	sulfate adenylyltransferase activity	1	0	0	1	1
GO:0004781	sulfate adenylyltransferase (ATP) activity	1	0	0	1	1
GO:0004784	superoxide dismutase activity	5	0	0.01	1	1
GO:0004788	thiamine diphosphokinase activity	1	0	0	1	1
GO:0004797	thymidine kinase activity	4	0	0.01	1	1
GO:0004806	triglyceride lipase activity	1	0	0	1	1
GO:0004807	triose-phosphate isomerase activity	6	0	0.01	1	1
GO:0004809	tRNA (guanine-N2-)-methyltransferase activity	4	0	0.01	1	1
GO:0004812	aminoacyl-tRNA ligase activity	52	0	0.08	1	1
GO:0004813	alanine-tRNA ligase activity	3	0	0	1	1
GO:0004814	arginine-tRNA ligase activity	2	0	0	1	1
GO:0004820	glycine-tRNA ligase activity	1	0	0	1	1
GO:0004827	proline-tRNA ligase activity	2	0	0	1	1
GO:0004834	tryptophan synthase activity	1	0	0	1	1
GO:0004842	ubiquitin-protein transferase activity	82	0	0.12	1	1
GO:0004843	cysteine-type deubiquitinase activity	42	0	0.06	1	1
GO:0004852	uroporphyrinogen-III synthase activity	3	0	0	1	1
GO:0004853	uroporphyrinogen decarboxylase activity	2	0	0	1	1
GO:0004857	enzyme inhibitor activity	133	0	0.19	1	1
GO:0004860	protein kinase inhibitor activity	9	0	0.01	1	1
GO:0004861	cyclin-dependent protein serine/threonine kinase inhibitor activity	9	0	0.01	1	1
GO:0004864	protein phosphatase inhibitor activity	5	0	0.01	1	1
GO:0004865	protein serine/threonine phosphatase inhibitor activity	2	0	0	1	1
GO:0004866	endopeptidase inhibitor activity	50	0	0.07	1	1
GO:0004867	serine-type endopeptidase inhibitor activity	15	0	0.02	1	1
GO:0004869	cysteine-type endopeptidase inhibitor activity	18	0	0.03	1	1
GO:0004888	transmembrane signaling receptor activity	3	0	0	1	1
GO:0004970	ionotropic glutamate receptor activity	3	0	0	1	1
GO:0005047	signal recognition particle binding	1	0	0	1	1
GO:0005048	signal sequence binding	11	0	0.02	1	1
GO:0005049	nuclear export signal receptor activity	1	0	0	1	1
GO:0005085	guanyl-nucleotide exchange factor activity	30	0	0.04	1	1
GO:0005092	GDP-dissociation inhibitor activity	12	0	0.02	1	1
GO:0005094	Rho GDP-dissociation inhibitor activity	6	0	0.01	1	1
GO:0005102	signaling receptor binding	2	0	0	1	1
GO:0005198	structural molecule activity	368	0	0.54	1	1
GO:0005199	structural constituent of cell wall	5	0	0.01	1	1
GO:0005215	transporter activity	1036	0	1.51	1	1
GO:0005216	ion channel activity	96	0	0.14	1	1
GO:0005230	extracellular ligand-gated ion channel activity	3	0	0	1	1
GO:0005244	voltage-gated ion channel activity	13	0	0.02	1	1
GO:0005247	voltage-gated chloride channel activity	13	0	0.02	1	1
GO:0005253	anion channel activity	15	0	0.02	1	1
GO:0005254	chloride channel activity	15	0	0.02	1	1
GO:0005261	cation channel activity	32	0	0.05	1	1
GO:0005315	inorganic phosphate transmembrane transporter activity	2	0	0	1	1
GO:0005319	lipid transporter activity	11	0	0.02	1	1
GO:0005337	nucleoside transmembrane transporter activity	15	0	0.02	1	1
GO:0005338	nucleotide-sugar transmembrane transporter activity	7	0	0.01	1	1
GO:0005346	purine ribonucleotide transmembrane transporter activity	4	0	0.01	1	1
GO:0005347	ATP transmembrane transporter activity	4	0	0.01	1	1
GO:0005375	copper ion transmembrane transporter activity	6	0	0.01	1	1
GO:0005381	iron ion transmembrane transporter activity	4	0	0.01	1	1
GO:0005384	manganese ion transmembrane transporter activity	21	0	0.03	1	1
GO:0005451	monovalent cation:proton antiporter activity	33	0	0.05	1	1
GO:0005471	ATP:ADP antiporter activity	4	0	0.01	1	1
GO:0005484	SNAP receptor activity	3	0	0	1	1
GO:0005506	iron ion binding	605	0	0.88	1	1
GO:0005507	copper ion binding	70	0	0.1	1	1
GO:0005509	calcium ion binding	232	0	0.34	1	1
GO:0005516	calmodulin binding	9	0	0.01	1	1
GO:0005542	folic acid binding	2	0	0	1	1
GO:0005543	phospholipid binding	91	0	0.13	1	1
GO:0005544	calcium-dependent phospholipid binding	13	0	0.02	1	1
GO:0005546	phosphatidylinositol-4,5-bisphosphate binding	35	0	0.05	1	1
GO:0005548	phospholipid transporter activity	1	0	0	1	1
GO:0008017	microtubule binding	88	0	0.13	1	1
GO:0008061	chitin binding	5	0	0.01	1	1
GO:0008066	glutamate receptor activity	3	0	0	1	1
GO:0008079	translation termination factor activity	7	0	0.01	1	1
GO:0008080	N-acetyltransferase activity	5	0	0.01	1	1
GO:0008081	phosphoric diester hydrolase activity	22	0	0.03	1	1
GO:0008083	growth factor activity	2	0	0	1	1
GO:0008092	cytoskeletal protein binding	150	0	0.22	1	1
GO:0008094	ATP-dependent activity, acting on DNA	29	0	0.04	1	1
GO:0008097	5S rRNA binding	3	0	0	1	1
GO:0008107	galactoside 2-alpha-L-fucosyltransferase activity	2	0	0	1	1
GO:0008108	UDP-glucose:hexose-1-phosphate uridylyltransferase activity	1	0	0	1	1
GO:0008113	peptide-methionine (S)-S-oxide reductase activity	3	0	0	1	1
GO:0008121	ubiquinol-cytochrome-c reductase activity	1	0	0	1	1
GO:0008124	4-alpha-hydroxytetrahydrobiopterin dehydratase activity	2	0	0	1	1
GO:0008131	primary amine oxidase activity	11	0	0.02	1	1
GO:0008134	transcription factor binding	5	0	0.01	1	1
GO:0008135	translation factor activity, RNA binding	61	0	0.09	1	1
GO:0008137	NADH dehydrogenase (ubiquinone) activity	10	0	0.01	1	1
GO:0008138	protein tyrosine/serine/threonine phosphatase activity	23	0	0.03	1	1
GO:0008146	sulfotransferase activity	41	0	0.06	1	1
GO:0008168	methyltransferase activity	266	0	0.39	1	1
GO:0008170	N-methyltransferase activity	16	0	0.02	1	1
GO:0008171	O-methyltransferase activity	66	0	0.1	1	1
GO:0008172	S-methyltransferase activity	4	0	0.01	1	1
GO:0008173	RNA methyltransferase activity	23	0	0.03	1	1
GO:0008175	tRNA methyltransferase activity	9	0	0.01	1	1
GO:0008176	tRNA (guanine-N7-)-methyltransferase activity	4	0	0.01	1	1
GO:0008184	glycogen phosphorylase activity	4	0	0.01	1	1
GO:0008192	RNA guanylyltransferase activity	4	0	0.01	1	1
GO:0008193	tRNA guanylyltransferase activity	2	0	0	1	1
GO:0008194	UDP-glycosyltransferase activity	367	0	0.54	1	1
GO:0008198	ferrous iron binding	10	0	0.01	1	1
GO:0008199	ferric iron binding	7	0	0.01	1	1
GO:0008233	peptidase activity	441	0	0.64	1	1
GO:0008234	cysteine-type peptidase activity	130	0	0.19	1	1
GO:0008235	metalloexopeptidase activity	9	0	0.01	1	1
GO:0008236	serine-type peptidase activity	185	0	0.27	1	1
GO:0008237	metallopeptidase activity	65	0	0.09	1	1
GO:0008238	exopeptidase activity	109	0	0.16	1	1
GO:0008251	tRNA-specific adenosine deaminase activity	2	0	0	1	1
GO:0008252	nucleotidase activity	2	0	0	1	1
GO:0008253	5'-nucleotidase activity	2	0	0	1	1
GO:0008276	protein methyltransferase activity	10	0	0.01	1	1
GO:0008289	lipid binding	143	0	0.21	1	1
GO:0008297	single-stranded DNA exodeoxyribonuclease activity	1	0	0	1	1
GO:0008308	voltage-gated anion channel activity	13	0	0.02	1	1
GO:0008312	7S RNA binding	5	0	0.01	1	1
GO:0008318	protein prenyltransferase activity	4	0	0.01	1	1
GO:0008324	cation transmembrane transporter activity	279	0	0.41	1	1
GO:0008373	sialyltransferase activity	4	0	0.01	1	1
GO:0008374	O-acyltransferase activity	41	0	0.06	1	1
GO:0008375	acetylglucosaminyltransferase activity	16	0	0.02	1	1
GO:0008408	3'-5' exonuclease activity	9	0	0.01	1	1
GO:0008409	5'-3' exonuclease activity	1	0	0	1	1
GO:0008417	fucosyltransferase activity	5	0	0.01	1	1
GO:0008418	protein-N-terminal asparagine amidohydrolase activity	1	0	0	1	1
GO:0008430	selenium binding	3	0	0	1	1
GO:0008443	phosphofructokinase activity	15	0	0.02	1	1
GO:0008455	alpha-1,6-mannosylglycoprotein 2-beta-N-acetylglucosaminyltransferase activity	3	0	0	1	1
GO:0008483	transaminase activity	13	0	0.02	1	1
GO:0008509	anion transmembrane transporter activity	24	0	0.03	1	1
GO:0008514	organic anion transmembrane transporter activity	4	0	0.01	1	1
GO:0008519	ammonium transmembrane transporter activity	14	0	0.02	1	1
GO:0008531	riboflavin kinase activity	2	0	0	1	1
GO:0008534	oxidized purine nucleobase lesion DNA N-glycosylase activity	1	0	0	1	1
GO:0008641	ubiquitin-like modifier activating enzyme activity	1	0	0	1	1
GO:0008649	rRNA methyltransferase activity	7	0	0.01	1	1
GO:0008661	1-deoxy-D-xylulose-5-phosphate synthase activity	2	0	0	1	1
GO:0008685	2-C-methyl-D-erythritol 2,4-cyclodiphosphate synthase activity	1	0	0	1	1
GO:0008686	3,4-dihydroxy-2-butanone-4-phosphate synthase activity	1	0	0	1	1
GO:0008703	5-amino-6-(5-phosphoribosylamino)uracil reductase activity	2	0	0	1	1
GO:0008725	DNA-3-methyladenine glycosylase activity	7	0	0.01	1	1
GO:0008757	S-adenosylmethionine-dependent methyltransferase activity	29	0	0.04	1	1
GO:0008759	UDP-3-O-[3-hydroxymyristoyl] N-acetylglucosamine deacetylase activity	1	0	0	1	1
GO:0008837	diaminopimelate epimerase activity	1	0	0	1	1
GO:0008839	4-hydroxy-tetrahydrodipicolinate reductase	3	0	0	1	1
GO:0008883	glutamyl-tRNA reductase activity	3	0	0	1	1
GO:0008897	holo-[acyl-carrier-protein] synthase activity	2	0	0	1	1
GO:0008915	lipid-A-disaccharide synthase activity	2	0	0	1	1
GO:0008942	nitrite reductase [NAD(P)H] activity	1	0	0	1	1
GO:0008962	phosphatidylglycerophosphatase activity	2	0	0	1	1
GO:0008964	phosphoenolpyruvate carboxylase activity	13	0	0.02	1	1
GO:0009001	serine O-acetyltransferase activity	1	0	0	1	1
GO:0009029	tetraacyldisaccharide 4'-kinase activity	2	0	0	1	1
GO:0009055	electron transfer activity	125	0	0.18	1	1
GO:0009678	pyrophosphate hydrolysis-driven proton transmembrane transporter activity	39	0	0.06	1	1
GO:0009916	alternative oxidase activity	6	0	0.01	1	1
GO:0009922	fatty acid elongase activity	4	0	0.01	1	1
GO:0009975	cyclase activity	2	0	0	1	1
GO:0009976	tocopherol cyclase activity	2	0	0	1	1
GO:0009982	pseudouridine synthase activity	15	0	0.02	1	1
GO:0010011	auxin binding	1	0	0	1	1
GO:0010181	FMN binding	31	0	0.05	1	1
GO:0010242	oxygen evolving activity	2	0	0	1	1
GO:0010277	chlorophyllide a oxygenase [overall] activity	15	0	0.02	1	1
GO:0010309	acireductone dioxygenase [iron(II)-requiring] activity	2	0	0	1	1
GO:0010333	terpene synthase activity	78	0	0.11	1	1
GO:0010340	carboxyl-O-methyltransferase activity	2	0	0	1	1
GO:0015018	galactosylgalactosylxylosylprotein 3-beta-glucuronosyltransferase activity	8	0	0.01	1	1
GO:0015020	glucuronosyltransferase activity	8	0	0.01	1	1
GO:0015035	protein-disulfide reductase activity	7	0	0.01	1	1
GO:0015036	disulfide oxidoreductase activity	7	0	0.01	1	1
GO:0015075	ion transmembrane transporter activity	352	0	0.51	1	1
GO:0015078	proton transmembrane transporter activity	125	0	0.18	1	1
GO:0015079	potassium ion transmembrane transporter activity	29	0	0.04	1	1
GO:0015095	magnesium ion transmembrane transporter activity	11	0	0.02	1	1
GO:0015098	molybdate ion transmembrane transporter activity	5	0	0.01	1	1
GO:0015103	inorganic anion transmembrane transporter activity	20	0	0.03	1	1
GO:0015108	chloride transmembrane transporter activity	15	0	0.02	1	1
GO:0015165	pyrimidine nucleotide-sugar transmembrane transporter activity	7	0	0.01	1	1
GO:0015215	nucleotide transmembrane transporter activity	4	0	0.01	1	1
GO:0015216	purine nucleotide transmembrane transporter activity	4	0	0.01	1	1
GO:0015217	ADP transmembrane transporter activity	4	0	0.01	1	1
GO:0015252	proton channel activity	18	0	0.03	1	1
GO:0015267	channel activity	174	0	0.25	1	1
GO:0015276	ligand-gated ion channel activity	22	0	0.03	1	1
GO:0015291	secondary active transmembrane transporter activity	111	0	0.16	1	1
GO:0015297	antiporter activity	109	0	0.16	1	1
GO:0015298	solute:cation antiporter activity	33	0	0.05	1	1
GO:0015299	solute:proton antiporter activity	33	0	0.05	1	1
GO:0015318	inorganic molecular entity transmembrane transporter activity	335	0	0.49	1	1
GO:0015399	primary active transmembrane transporter activity	162	0	0.24	1	1
GO:0015453	oxidoreduction-driven active transmembrane transporter activity	16	0	0.02	1	1
GO:0015605	organophosphate ester transmembrane transporter activity	4	0	0.01	1	1
GO:0015631	tubulin binding	97	0	0.14	1	1
GO:0015923	mannosidase activity	16	0	0.02	1	1
GO:0015924	mannosyl-oligosaccharide mannosidase activity	7	0	0.01	1	1
GO:0015927	trehalase activity	1	0	0	1	1
GO:0015928	fucosidase activity	3	0	0	1	1
GO:0015930	glutamate synthase activity	2	0	0	1	1
GO:0015932	nucleobase-containing compound transmembrane transporter activity	26	0	0.04	1	1
GO:0016151	nickel cation binding	3	0	0	1	1
GO:0016157	sucrose synthase activity	7	0	0.01	1	1
GO:0016160	amylase activity	12	0	0.02	1	1
GO:0016161	beta-amylase activity	11	0	0.02	1	1
GO:0016168	chlorophyll binding	8	0	0.01	1	1
GO:0016209	antioxidant activity	144	0	0.21	1	1
GO:0016211	ammonia ligase activity	10	0	0.01	1	1
GO:0016229	steroid dehydrogenase activity	6	0	0.01	1	1
GO:0016278	lysine N-methyltransferase activity	8	0	0.01	1	1
GO:0016279	protein-lysine N-methyltransferase activity	8	0	0.01	1	1
GO:0016298	lipase activity	7	0	0.01	1	1
GO:0016307	phosphatidylinositol phosphate kinase activity	10	0	0.01	1	1
GO:0016407	acetyltransferase activity	38	0	0.06	1	1
GO:0016409	palmitoyltransferase activity	36	0	0.05	1	1
GO:0016410	N-acyltransferase activity	9	0	0.01	1	1
GO:0016411	acylglycerol O-acyltransferase activity	18	0	0.03	1	1
GO:0016412	serine O-acyltransferase activity	1	0	0	1	1
GO:0016413	O-acetyltransferase activity	1	0	0	1	1
GO:0016421	CoA carboxylase activity	3	0	0	1	1
GO:0016423	tRNA (guanine) methyltransferase activity	8	0	0.01	1	1
GO:0016426	tRNA (adenine) methyltransferase activity	1	0	0	1	1
GO:0016429	tRNA (adenine-N1-)-methyltransferase activity	1	0	0	1	1
GO:0016436	rRNA (uridine) methyltransferase activity	4	0	0.01	1	1
GO:0016491	oxidoreductase activity	1546	0	2.25	1	1
GO:0016530	metallochaperone activity	2	0	0	1	1
GO:0016531	copper chaperone activity	2	0	0	1	1
GO:0016538	cyclin-dependent protein serine/threonine kinase regulator activity	12	0	0.02	1	1
GO:0016597	amino acid binding	2	0	0	1	1
GO:0016603	glutaminyl-peptide cyclotransferase activity	2	0	0	1	1
GO:0016614	oxidoreductase activity, acting on CH-OH group of donors	111	0	0.16	1	1
GO:0016615	malate dehydrogenase activity	8	0	0.01	1	1
GO:0016616	oxidoreductase activity, acting on the CH-OH group of donors, NAD or NADP as acceptor	66	0	0.1	1	1
GO:0016620	oxidoreductase activity, acting on the aldehyde or oxo group of donors, NAD or NADP as acceptor	17	0	0.02	1	1
GO:0016624	oxidoreductase activity, acting on the aldehyde or oxo group of donors, disulfide as acceptor	9	0	0.01	1	1
GO:0016627	oxidoreductase activity, acting on the CH-CH group of donors	39	0	0.06	1	1
GO:0016628	oxidoreductase activity, acting on the CH-CH group of donors, NAD or NADP as acceptor	10	0	0.01	1	1
GO:0016634	oxidoreductase activity, acting on the CH-CH group of donors, oxygen as acceptor	4	0	0.01	1	1
GO:0016636	oxidoreductase activity, acting on the CH-CH group of donors, iron-sulfur protein as acceptor	3	0	0	1	1
GO:0016638	oxidoreductase activity, acting on the CH-NH2 group of donors	16	0	0.02	1	1
GO:0016641	oxidoreductase activity, acting on the CH-NH2 group of donors, oxygen as acceptor	11	0	0.02	1	1
GO:0016642	oxidoreductase activity, acting on the CH-NH2 group of donors, disulfide as acceptor	3	0	0	1	1
GO:0016645	oxidoreductase activity, acting on the CH-NH group of donors	12	0	0.02	1	1
GO:0016646	oxidoreductase activity, acting on the CH-NH group of donors, NAD or NADP as acceptor	7	0	0.01	1	1
GO:0016651	oxidoreductase activity, acting on NAD(P)H	24	0	0.03	1	1
GO:0016653	oxidoreductase activity, acting on NAD(P)H, heme protein as acceptor	2	0	0	1	1
GO:0016655	oxidoreductase activity, acting on NAD(P)H, quinone or similar compound as acceptor	14	0	0.02	1	1
GO:0016661	oxidoreductase activity, acting on other nitrogenous compounds as donors	1	0	0	1	1
GO:0016667	oxidoreductase activity, acting on a sulfur group of donors	24	0	0.03	1	1
GO:0016670	oxidoreductase activity, acting on a sulfur group of donors, oxygen as acceptor	6	0	0.01	1	1
GO:0016671	oxidoreductase activity, acting on a sulfur group of donors, disulfide as acceptor	15	0	0.02	1	1
GO:0016675	oxidoreductase activity, acting on a heme group of donors	5	0	0.01	1	1
GO:0016679	oxidoreductase activity, acting on diphenols and related substances as donors	18	0	0.03	1	1
GO:0016682	oxidoreductase activity, acting on diphenols and related substances as donors, oxygen as acceptor	17	0	0.02	1	1
GO:0016684	oxidoreductase activity, acting on peroxide as acceptor	134	0	0.2	1	1
GO:0016701	oxidoreductase activity, acting on single donors with incorporation of molecular oxygen	62	0	0.09	1	1
GO:0016702	oxidoreductase activity, acting on single donors with incorporation of molecular oxygen, incorporation of two atoms of oxygen	43	0	0.06	1	1
GO:0016703	oxidoreductase activity, acting on single donors with incorporation of molecular oxygen, incorporation of one atom of oxygen (internal monooxygenases or internal mixed function oxidases)	16	0	0.02	1	1
GO:0016705	oxidoreductase activity, acting on paired donors, with incorporation or reduction of molecular oxygen	617	0	0.9	1	1
GO:0016709	oxidoreductase activity, acting on paired donors, with incorporation or reduction of molecular oxygen, NAD(P)H as one donor, and incorporation of one atom of oxygen	44	0	0.06	1	1
GO:0016712	oxidoreductase activity, acting on paired donors, with incorporation or reduction of molecular oxygen, reduced flavin or flavoprotein as one donor, and incorporation of one atom of oxygen	4	0	0.01	1	1
GO:0016717	oxidoreductase activity, acting on paired donors, with oxidation of a pair of donors resulting in the reduction of molecular oxygen to two molecules of water	15	0	0.02	1	1
GO:0016721	oxidoreductase activity, acting on superoxide radicals as acceptor	5	0	0.01	1	1
GO:0016725	oxidoreductase activity, acting on CH or CH2 groups	12	0	0.02	1	1
GO:0016726	oxidoreductase activity, acting on CH or CH2 groups, NAD or NADP as acceptor	5	0	0.01	1	1
GO:0016730	oxidoreductase activity, acting on iron-sulfur proteins as donors	1	0	0	1	1
GO:0016741	transferase activity, transferring one-carbon groups	273	0	0.4	1	1
GO:0016742	hydroxymethyl-, formyl- and related transferase activity	3	0	0	1	1
GO:0016743	carboxyl- or carbamoyltransferase activity	4	0	0.01	1	1
GO:0016744	transketolase or transaldolase activity	2	0	0	1	1
GO:0016747	acyltransferase activity, transferring groups other than amino-acyl groups	145	0	0.21	1	1
GO:0016755	aminoacyltransferase activity	7	0	0.01	1	1
GO:0016756	glutathione gamma-glutamylcysteinyltransferase activity	2	0	0	1	1
GO:0016757	glycosyltransferase activity	611	0	0.89	1	1
GO:0016758	hexosyltransferase activity	167	0	0.24	1	1
GO:0016759	cellulose synthase activity	47	0	0.07	1	1
GO:0016760	cellulose synthase (UDP-forming) activity	47	0	0.07	1	1
GO:0016762	xyloglucan:xyloglucosyl transferase activity	29	0	0.04	1	1
GO:0016763	pentosyltransferase activity	7	0	0.01	1	1
GO:0016765	transferase activity, transferring alkyl or aryl (other than methyl) groups	54	0	0.08	1	1
GO:0016769	transferase activity, transferring nitrogenous groups	13	0	0.02	1	1
GO:0016774	phosphotransferase activity, carboxyl group as acceptor	4	0	0.01	1	1
GO:0016775	phosphotransferase activity, nitrogenous group as acceptor	9	0	0.01	1	1
GO:0016776	phosphotransferase activity, phosphate group as acceptor	2	0	0	1	1
GO:0016778	diphosphotransferase activity	9	0	0.01	1	1
GO:0016780	phosphotransferase activity, for other substituted phosphate groups	14	0	0.02	1	1
GO:0016782	transferase activity, transferring sulphur-containing groups	42	0	0.06	1	1
GO:0016790	thiolester hydrolase activity	15	0	0.02	1	1
GO:0016791	phosphatase activity	55	0	0.08	1	1
GO:0016796	exonuclease activity, active with either ribo- or deoxyribonucleic acids and producing 5'-phosphomonoesters	1	0	0	1	1
GO:0016799	hydrolase activity, hydrolyzing N-glycosyl compounds	27	0	0.04	1	1
GO:0016810	hydrolase activity, acting on carbon-nitrogen (but not peptide) bonds	24	0	0.03	1	1
GO:0016811	hydrolase activity, acting on carbon-nitrogen (but not peptide) bonds, in linear amides	13	0	0.02	1	1
GO:0016813	hydrolase activity, acting on carbon-nitrogen (but not peptide) bonds, in linear amidines	2	0	0	1	1
GO:0016814	hydrolase activity, acting on carbon-nitrogen (but not peptide) bonds, in cyclic amidines	9	0	0.01	1	1
GO:0016822	hydrolase activity, acting on acid carbon-carbon bonds	1	0	0	1	1
GO:0016823	hydrolase activity, acting on acid carbon-carbon bonds, in ketonic substances	1	0	0	1	1
GO:0016829	lyase activity	222	0	0.32	1	1
GO:0016830	carbon-carbon lyase activity	62	0	0.09	1	1
GO:0016831	carboxy-lyase activity	33	0	0.05	1	1
GO:0016832	aldehyde-lyase activity	11	0	0.02	1	1
GO:0016835	carbon-oxygen lyase activity	112	0	0.16	1	1
GO:0016836	hydro-lyase activity	29	0	0.04	1	1
GO:0016838	carbon-oxygen lyase activity, acting on phosphates	83	0	0.12	1	1
GO:0016840	carbon-nitrogen lyase activity	12	0	0.02	1	1
GO:0016842	amidine-lyase activity	3	0	0	1	1
GO:0016843	amine-lyase activity	9	0	0.01	1	1
GO:0016844	strictosidine synthase activity	9	0	0.01	1	1
GO:0016846	carbon-sulfur lyase activity	14	0	0.02	1	1
GO:0016849	phosphorus-oxygen lyase activity	9	0	0.01	1	1
GO:0016851	magnesium chelatase activity	2	0	0	1	1
GO:0016853	isomerase activity	141	0	0.21	1	1
GO:0016854	racemase and epimerase activity	6	0	0.01	1	1
GO:0016855	racemase and epimerase activity, acting on amino acids and derivatives	1	0	0	1	1
GO:0016857	racemase and epimerase activity, acting on carbohydrates and derivatives	5	0	0.01	1	1
GO:0016859	cis-trans isomerase activity	60	0	0.09	1	1
GO:0016860	intramolecular oxidoreductase activity	15	0	0.02	1	1
GO:0016861	intramolecular oxidoreductase activity, interconverting aldoses and ketoses	15	0	0.02	1	1
GO:0016866	intramolecular transferase activity	28	0	0.04	1	1
GO:0016868	intramolecular transferase activity, phosphotransferases	13	0	0.02	1	1
GO:0016872	intramolecular lyase activity	7	0	0.01	1	1
GO:0016874	ligase activity	112	0	0.16	1	1
GO:0016875	ligase activity, forming carbon-oxygen bonds	52	0	0.08	1	1
GO:0016877	ligase activity, forming carbon-sulfur bonds	1	0	0	1	1
GO:0016879	ligase activity, forming carbon-nitrogen bonds	32	0	0.05	1	1
GO:0016880	acid-ammonia (or amide) ligase activity	10	0	0.01	1	1
GO:0016881	acid-amino acid ligase activity	9	0	0.01	1	1
GO:0016884	carbon-nitrogen ligase activity, with glutamine as amido-N-donor	5	0	0.01	1	1
GO:0016885	ligase activity, forming carbon-carbon bonds	3	0	0	1	1
GO:0016886	ligase activity, forming phosphoric ester bonds	4	0	0.01	1	1
GO:0016888	endodeoxyribonuclease activity, producing 5'-phosphomonoesters	2	0	0	1	1
GO:0016891	endoribonuclease activity, producing 5'-phosphomonoesters	22	0	0.03	1	1
GO:0016892	endoribonuclease activity, producing 3'-phosphomonoesters	2	0	0	1	1
GO:0016893	endonuclease activity, active with either ribo- or deoxyribonucleic acids and producing 5'-phosphomonoesters	24	0	0.03	1	1
GO:0016894	endonuclease activity, active with either ribo- or deoxyribonucleic acids and producing 3'-phosphomonoesters	2	0	0	1	1
GO:0016895	exodeoxyribonuclease activity, producing 5'-phosphomonoesters	1	0	0	1	1
GO:0016899	oxidoreductase activity, acting on the CH-OH group of donors, oxygen as acceptor	4	0	0.01	1	1
GO:0016903	oxidoreductase activity, acting on the aldehyde or oxo group of donors	26	0	0.04	1	1
GO:0016972	thiol oxidase activity	6	0	0.01	1	1
GO:0016984	ribulose-bisphosphate carboxylase activity	4	0	0.01	1	1
GO:0017025	TBP-class protein binding	4	0	0.01	1	1
GO:0017056	structural constituent of nuclear pore	5	0	0.01	1	1
GO:0017069	snRNA binding	2	0	0	1	1
GO:0017070	U6 snRNA binding	1	0	0	1	1
GO:0017128	phospholipid scramblase activity	1	0	0	1	1
GO:0017171	serine hydrolase activity	185	0	0.27	1	1
GO:0018024	histone-lysine N-methyltransferase activity	8	0	0.01	1	1
GO:0018580	nitronate monooxygenase activity	1	0	0	1	1
GO:0019104	DNA N-glycosylase activity	11	0	0.02	1	1
GO:0019107	myristoyltransferase activity	4	0	0.01	1	1
GO:0019136	deoxynucleoside kinase activity	4	0	0.01	1	1
GO:0019139	cytokinin dehydrogenase activity	5	0	0.01	1	1
GO:0019200	carbohydrate kinase activity	15	0	0.02	1	1
GO:0019203	carbohydrate phosphatase activity	1	0	0	1	1
GO:0019205	nucleobase-containing compound kinase activity	6	0	0.01	1	1
GO:0019206	nucleoside kinase activity	4	0	0.01	1	1
GO:0019207	kinase regulator activity	19	0	0.03	1	1
GO:0019208	phosphatase regulator activity	24	0	0.03	1	1
GO:0019210	kinase inhibitor activity	9	0	0.01	1	1
GO:0019211	phosphatase activator activity	1	0	0	1	1
GO:0019212	phosphatase inhibitor activity	5	0	0.01	1	1
GO:0019213	deacetylase activity	1	0	0	1	1
GO:0019238	cyclohydrolase activity	1	0	0	1	1
GO:0019239	deaminase activity	9	0	0.01	1	1
GO:0019781	NEDD8 activating enzyme activity	1	0	0	1	1
GO:0019783	ubiquitin-like protein peptidase activity	42	0	0.06	1	1
GO:0019787	ubiquitin-like protein transferase activity	87	0	0.13	1	1
GO:0019825	oxygen binding	1	0	0	1	1
GO:0019829	ATPase-coupled cation transmembrane transporter activity	23	0	0.03	1	1
GO:0019842	vitamin binding	109	0	0.16	1	1
GO:0019843	rRNA binding	32	0	0.05	1	1
GO:0019887	protein kinase regulator activity	19	0	0.03	1	1
GO:0019888	protein phosphatase regulator activity	23	0	0.03	1	1
GO:0019899	enzyme binding	35	0	0.05	1	1
GO:0019900	kinase binding	9	0	0.01	1	1
GO:0019901	protein kinase binding	9	0	0.01	1	1
GO:0019902	phosphatase binding	5	0	0.01	1	1
GO:0019903	protein phosphatase binding	5	0	0.01	1	1
GO:0019905	syntaxin binding	2	0	0	1	1
GO:0020037	heme binding	700	0	1.02	1	1
GO:0022803	passive transmembrane transporter activity	174	0	0.25	1	1
GO:0022804	active transmembrane transporter activity	273	0	0.4	1	1
GO:0022824	transmitter-gated ion channel activity	3	0	0	1	1
GO:0022832	voltage-gated channel activity	13	0	0.02	1	1
GO:0022834	ligand-gated channel activity	22	0	0.03	1	1
GO:0022835	transmitter-gated channel activity	3	0	0	1	1
GO:0022836	gated channel activity	35	0	0.05	1	1
GO:0022853	active ion transmembrane transporter activity	82	0	0.12	1	1
GO:0022857	transmembrane transporter activity	1025	0	1.49	1	1
GO:0022890	inorganic cation transmembrane transporter activity	264	0	0.38	1	1
GO:0030145	manganese ion binding	6	0	0.01	1	1
GO:0030151	molybdenum ion binding	4	0	0.01	1	1
GO:0030170	pyridoxal phosphate binding	91	0	0.13	1	1
GO:0030246	carbohydrate binding	117	0	0.17	1	1
GO:0030247	polysaccharide binding	65	0	0.09	1	1
GO:0030291	protein serine/threonine kinase inhibitor activity	9	0	0.01	1	1
GO:0030410	nicotianamine synthase activity	2	0	0	1	1
GO:0030414	peptidase inhibitor activity	50	0	0.07	1	1
GO:0030515	snoRNA binding	4	0	0.01	1	1
GO:0030545	signaling receptor regulator activity	2	0	0	1	1
GO:0030546	signaling receptor activator activity	2	0	0	1	1
GO:0030594	neurotransmitter receptor activity	3	0	0	1	1
GO:0030623	U5 snRNA binding	1	0	0	1	1
GO:0030674	protein-macromolecule adaptor activity	3	0	0	1	1
GO:0030942	endoplasmic reticulum signal peptide binding	2	0	0	1	1
GO:0030955	potassium ion binding	13	0	0.02	1	1
GO:0030975	thiamine binding	1	0	0	1	1
GO:0030976	thiamine pyrophosphate binding	15	0	0.02	1	1
GO:0030983	mismatched DNA binding	14	0	0.02	1	1
GO:0031072	heat shock protein binding	6	0	0.01	1	1
GO:0031127	alpha-(1,2)-fucosyltransferase activity	2	0	0	1	1
GO:0031267	small GTPase binding	10	0	0.01	1	1
GO:0031369	translation initiation factor binding	2	0	0	1	1
GO:0031406	carboxylic acid binding	2	0	0	1	1
GO:0031420	alkali metal ion binding	13	0	0.02	1	1
GO:0031625	ubiquitin protein ligase binding	11	0	0.02	1	1
GO:0031683	G-protein beta/gamma-subunit complex binding	6	0	0.01	1	1
GO:0032182	ubiquitin-like protein binding	21	0	0.03	1	1
GO:0032266	phosphatidylinositol-3-phosphate binding	1	0	0	1	1
GO:0032296	double-stranded RNA-specific ribonuclease activity	6	0	0.01	1	1
GO:0032422	purine-rich negative regulatory element binding	1	0	0	1	1
GO:0032977	membrane insertase activity	4	0	0.01	1	1
GO:0033218	amide binding	17	0	0.02	1	1
GO:0033743	peptide-methionine (R)-S-oxide reductase activity	4	0	0.01	1	1
GO:0033764	steroid dehydrogenase activity, acting on the CH-OH group of donors, NAD or NADP as acceptor	6	0	0.01	1	1
GO:0033897	ribonuclease T2 activity	8	0	0.01	1	1
GO:0033925	mannosyl-glycoprotein endo-beta-N-acetylglucosaminidase activity	1	0	0	1	1
GO:0033926	glycopeptide alpha-N-acetylgalactosaminidase activity	12	0	0.02	1	1
GO:0034061	DNA polymerase activity	10	0	0.01	1	1
GO:0034212	peptide N-acetyltransferase activity	4	0	0.01	1	1
GO:0034450	ubiquitin-ubiquitin ligase activity	2	0	0	1	1
GO:0034511	U3 snoRNA binding	1	0	0	1	1
GO:0035091	phosphatidylinositol binding	56	0	0.08	1	1
GO:0035251	UDP-glucosyltransferase activity	65	0	0.09	1	1
GO:0035299	inositol pentakisphosphate 2-kinase activity	2	0	0	1	1
GO:0035312	5'-3' exodeoxyribonuclease activity	1	0	0	1	1
GO:0035596	methylthiotransferase activity	1	0	0	1	1
GO:0035673	oligopeptide transmembrane transporter activity	28	0	0.04	1	1
GO:0036361	racemase activity, acting on amino acids and derivatives	1	0	0	1	1
GO:0038023	signaling receptor activity	3	0	0	1	1
GO:0042054	histone methyltransferase activity	8	0	0.01	1	1
GO:0042085	5-methyltetrahydropteroyltri-L-glutamate-dependent methyltransferase activity	4	0	0.01	1	1
GO:0042277	peptide binding	11	0	0.02	1	1
GO:0042301	phosphate ion binding	3	0	0	1	1
GO:0042393	histone binding	5	0	0.01	1	1
GO:0042562	hormone binding	1	0	0	1	1
GO:0042578	phosphoric ester hydrolase activity	77	0	0.11	1	1
GO:0042586	peptide deformylase activity	3	0	0	1	1
GO:0042625	ATPase-coupled ion transmembrane transporter activity	23	0	0.03	1	1
GO:0042626	ATPase-coupled transmembrane transporter activity	130	0	0.19	1	1
GO:0042802	identical protein binding	4	0	0.01	1	1
GO:0042803	protein homodimerization activity	4	0	0.01	1	1
GO:0042887	amide transmembrane transporter activity	28	0	0.04	1	1
GO:0042910	xenobiotic transmembrane transporter activity	72	0	0.1	1	1
GO:0043015	gamma-tubulin binding	5	0	0.01	1	1
GO:0043021	ribonucleoprotein complex binding	20	0	0.03	1	1
GO:0043022	ribosome binding	19	0	0.03	1	1
GO:0043130	ubiquitin binding	21	0	0.03	1	1
GO:0043177	organic acid binding	4	0	0.01	1	1
GO:0043178	alcohol binding	1	0	0	1	1
GO:0043531	ADP binding	204	0	0.3	1	1
GO:0043565	sequence-specific DNA binding	212	0	0.31	1	1
GO:0043733	DNA-3-methylbase glycosylase activity	7	0	0.01	1	1
GO:0043743	LPPG:FO 2-phospho-L-lactate transferase activity	1	0	0	1	1
GO:0044183	protein folding chaperone	119	0	0.17	1	1
GO:0044389	ubiquitin-like protein ligase binding	11	0	0.02	1	1
GO:0044769	ATPase activity, coupled to transmembrane movement of ions, rotational mechanism	23	0	0.03	1	1
GO:0044877	protein-containing complex binding	27	0	0.04	1	1
GO:0045145	single-stranded DNA 5'-3' exodeoxyribonuclease activity	1	0	0	1	1
GO:0045156	electron transporter, transferring electrons within the cyclic electron transport pathway of photosynthesis activity	6	0	0.01	1	1
GO:0045182	translation regulator activity	61	0	0.09	1	1
GO:0045300	acyl-[acyl-carrier-protein] desaturase activity	2	0	0	1	1
GO:0046406	magnesium protoporphyrin IX methyltransferase activity	2	0	0	1	1
GO:0046422	violaxanthin de-epoxidase activity	2	0	0	1	1
GO:0046429	4-hydroxy-3-methylbut-2-en-1-yl diphosphate synthase activity	7	0	0.01	1	1
GO:0046527	glucosyltransferase activity	95	0	0.14	1	1
GO:0046537	2,3-bisphosphoglycerate-independent phosphoglycerate mutase activity	2	0	0	1	1
GO:0046857	oxidoreductase activity, acting on other nitrogenous compounds as donors, with NAD or NADP as acceptor	1	0	0	1	1
GO:0046873	metal ion transmembrane transporter activity	125	0	0.18	1	1
GO:0046906	tetrapyrrole binding	708	0	1.03	1	1
GO:0046915	transition metal ion transmembrane transporter activity	31	0	0.05	1	1
GO:0046923	ER retention sequence binding	9	0	0.01	1	1
GO:0046933	proton-transporting ATP synthase activity, rotational mechanism	18	0	0.03	1	1
GO:0046961	proton-transporting ATPase activity, rotational mechanism	23	0	0.03	1	1
GO:0047429	nucleoside triphosphate diphosphatase activity	6	0	0.01	1	1
GO:0047623	adenosine-phosphate deaminase activity	5	0	0.01	1	1
GO:0047661	amino-acid racemase activity	1	0	0	1	1
GO:0047746	chlorophyllase activity	3	0	0	1	1
GO:0047952	glycerol-3-phosphate dehydrogenase [NAD(P)+] activity	1	0	0	1	1
GO:0048018	receptor ligand activity	2	0	0	1	1
GO:0048038	quinone binding	14	0	0.02	1	1
GO:0048487	beta-tubulin binding	4	0	0.01	1	1
GO:0050080	malonyl-CoA decarboxylase activity	1	0	0	1	1
GO:0050113	inositol oxygenase activity	3	0	0	1	1
GO:0050136	NADH dehydrogenase (quinone) activity	10	0	0.01	1	1
GO:0050145	nucleoside monophosphate kinase activity	2	0	0	1	1
GO:0050307	sucrose-phosphate phosphatase activity	1	0	0	1	1
GO:0050308	sugar-phosphatase activity	1	0	0	1	1
GO:0050497	alkylthioltransferase activity	1	0	0	1	1
GO:0050525	cutinase activity	1	0	0	1	1
GO:0050660	flavin adenine dinucleotide binding	161	0	0.23	1	1
GO:0050661	NADP binding	60	0	0.09	1	1
GO:0050664	oxidoreductase activity, acting on NAD(P)H, oxygen as acceptor	4	0	0.01	1	1
GO:0050897	cobalt ion binding	1	0	0	1	1
GO:0050997	quaternary ammonium group binding	15	0	0.02	1	1
GO:0051002	ligase activity, forming nitrogen-metal bonds	2	0	0	1	1
GO:0051003	ligase activity, forming nitrogen-metal bonds, forming coordination complexes	2	0	0	1	1
GO:0051011	microtubule minus-end binding	3	0	0	1	1
GO:0051020	GTPase binding	10	0	0.01	1	1
GO:0051082	unfolded protein binding	29	0	0.04	1	1
GO:0051087	chaperone binding	20	0	0.03	1	1
GO:0051213	dioxygenase activity	43	0	0.06	1	1
GO:0051287	NAD binding	62	0	0.09	1	1
GO:0051499	D-aminoacyl-tRNA deacylase activity	3	0	0	1	1
GO:0051536	iron-sulfur cluster binding	59	0	0.09	1	1
GO:0051537	2 iron, 2 sulfur cluster binding	20	0	0.03	1	1
GO:0051539	4 iron, 4 sulfur cluster binding	3	0	0	1	1
GO:0051540	metal cluster binding	59	0	0.09	1	1
GO:0051743	red chlorophyll catabolite reductase activity	2	0	0	1	1
GO:0051745	4-hydroxy-3-methylbut-2-en-1-yl diphosphate reductase activity	5	0	0.01	1	1
GO:0051751	alpha-1,4-mannosyltransferase activity	2	0	0	1	1
GO:0051920	peroxiredoxin activity	1	0	0	1	1
GO:0051998	protein carboxyl O-methyltransferase activity	2	0	0	1	1
GO:0052592	oxidoreductase activity, acting on CH or CH2 groups, with an iron-sulfur protein as acceptor	7	0	0.01	1	1
GO:0060089	molecular transducer activity	3	0	0	1	1
GO:0060090	molecular adaptor activity	4	0	0.01	1	1
GO:0060590	ATPase regulator activity	4	0	0.01	1	1
GO:0061134	peptidase regulator activity	50	0	0.07	1	1
GO:0061135	endopeptidase regulator activity	50	0	0.07	1	1
GO:0061608	nuclear import signal receptor activity	3	0	0	1	1
GO:0061630	ubiquitin protein ligase activity	13	0	0.02	1	1
GO:0061650	ubiquitin-like protein conjugating enzyme activity	1	0	0	1	1
GO:0061657	UFM1 conjugating enzyme activity	1	0	0	1	1
GO:0061659	ubiquitin-like protein ligase activity	14	0	0.02	1	1
GO:0061666	UFM1 ligase activity	1	0	0	1	1
GO:0061733	peptide-lysine-N-acetyltransferase activity	4	0	0.01	1	1
GO:0070001	aspartic-type peptidase activity	8	0	0.01	1	1
GO:0070006	metalloaminopeptidase activity	7	0	0.01	1	1
GO:0070008	serine-type exopeptidase activity	98	0	0.14	1	1
GO:0070037	rRNA (pseudouridine) methyltransferase activity	2	0	0	1	1
GO:0070042	rRNA (uridine-N3-)-methyltransferase activity	4	0	0.01	1	1
GO:0070279	vitamin B6 binding	91	0	0.13	1	1
GO:0070402	NADPH binding	2	0	0	1	1
GO:0070403	NAD+ binding	7	0	0.01	1	1
GO:0070566	adenylyltransferase activity	10	0	0.01	1	1
GO:0070567	cytidylyltransferase activity	3	0	0	1	1
GO:0070568	guanylyltransferase activity	4	0	0.01	1	1
GO:0070569	uridylyltransferase activity	8	0	0.01	1	1
GO:0071568	UFM1 transferase activity	2	0	0	1	1
GO:0071949	FAD binding	32	0	0.05	1	1
GO:0072341	modified amino acid binding	2	0	0	1	1
GO:0090079	translation regulator activity, nucleic acid binding	61	0	0.09	1	1
GO:0090560	2-(3-amino-3-carboxypropyl)histidine synthase activity	2	0	0	1	1
GO:0097602	cullin family protein binding	1	0	0	1	1
GO:0098809	nitrite reductase activity	1	0	0	1	1
GO:0101005	deubiquitinase activity	42	0	0.06	1	1
GO:0106073	dolichyl pyrophosphate Glc2Man9GlcNAc2 alpha-1,2-glucosyltransferase activity	1	0	0	1	1
GO:0106245	L-serine-phosphatidylethanolamine phosphatidyltransferase activity	2	0	0	1	1
GO:0120013	lipid transfer activity	10	0	0.01	1	1
GO:0120227	acyl-CoA binding	4	0	0.01	1	1
GO:0140097	catalytic activity, acting on DNA	63	0	0.09	1	1
GO:0140101	catalytic activity, acting on a tRNA	80	0	0.12	1	1
GO:0140102	catalytic activity, acting on a rRNA	7	0	0.01	1	1
GO:0140103	catalytic activity, acting on a glycoprotein	26	0	0.04	1	1
GO:0140104	molecular carrier activity	10	0	0.01	1	1
GO:0140110	transcription regulator activity	531	0	0.77	1	1
GO:0140142	nucleocytoplasmic carrier activity	4	0	0.01	1	1
GO:0140223	general transcription initiation factor activity	2	0	0	1	1
GO:0140296	general transcription initiation factor binding	4	0	0.01	1	1
GO:0140299	small molecule sensor activity	10	0	0.01	1	1
GO:0140303	intramembrane lipid transporter activity	1	0	0	1	1
GO:0140323	solute:anion antiporter activity	4	0	0.01	1	1
GO:0140359	ABC-type transporter activity	107	0	0.16	1	1
GO:0140597	protein carrier chaperone	4	0	0.01	1	1
GO:0140612	DNA damage sensor activity	1	0	0	1	1
GO:0140658	ATP-dependent chromatin remodeler activity	20	0	0.03	1	1
GO:0140662	ATP-dependent protein folding chaperone	114	0	0.17	1	1
GO:0140664	ATP-dependent DNA damage sensor activity	1	0	0	1	1
GO:0140677	molecular function activator activity	3	0	0	1	1
GO:1901505	carbohydrate derivative transmembrane transporter activity	26	0	0.04	1	1
GO:1901567	fatty acid derivative binding	4	0	0.01	1	1
GO:1901681	sulfur compound binding	20	0	0.03	1	1
GO:1901981	phosphatidylinositol phosphate binding	36	0	0.05	1	1
GO:1902936	phosphatidylinositol bisphosphate binding	35	0	0.05	1	1
GO:1904091	non-ribosomal peptide synthetase activity	4	0	0.01	1	1
GO:1904680	peptide transmembrane transporter activity	28	0	0.04	1	1
GO:1990380	Lys48-specific deubiquitinase activity	4	0	0.01	1	1
GO:1990837	sequence-specific double-stranded DNA binding	1	0	0	1	1
GO:2001070	starch binding	3	0	0	1	1

## Sheet: GO-BP
GO.ID	Term	Annotated	Significant	Expected	Fisher.p	adjust.p		Biological Process GO Enriched Result
GO:0019321	pentose metabolic process	2	1	0	0.0022	0.962133
GO:0019566	arabinose metabolic process	2	1	0	0.0022	0.962133
GO:0046373	L-arabinose metabolic process	2	1	0	0.0022	0.962133
GO:0006891	intra-Golgi vesicle-mediated transport	5	1	0.01	0.0056	1
GO:0000160	phosphorelay signal transduction system	30	1	0.03	0.033	1
GO:0005996	monosaccharide metabolic process	30	1	0.03	0.033	1
GO:0048193	Golgi vesicle transport	40	1	0.04	0.0438	1
GO:0035556	intracellular signal transduction	48	1	0.05	0.0523	1
GO:0042545	cell wall modification	56	1	0.06	0.0608	1
GO:0045229	external encapsulating structure organization	73	1	0.08	0.0786	1
GO:0071555	cell wall organization	73	1	0.08	0.0786	1
GO:0071554	cell wall organization or biogenesis	86	1	0.1	0.092	1
GO:0016192	vesicle-mediated transport	158	1	0.18	0.1631	1
GO:0007154	cell communication	165	1	0.18	0.1697	1
GO:0007165	signal transduction	165	1	0.18	0.1697	1
GO:0023052	signaling	165	1	0.18	0.1697	1
GO:0051716	cellular response to stimulus	233	1	0.26	0.2319	1
GO:0006468	protein phosphorylation	1650	3	1.84	0.2735	1
GO:0016310	phosphorylation	1702	3	1.9	0.2909	1
GO:0016043	cellular component organization	308	1	0.34	0.2956	1
GO:0006351	DNA-templated transcription	1038	2	1.16	0.3255	1
GO:0097659	nucleic acid-templated transcription	1038	2	1.16	0.3255	1
GO:0032774	RNA biosynthetic process	1042	2	1.16	0.3273	1
GO:0071840	cellular component organization or biogenesis	360	1	0.4	0.3369	1
GO:0034654	nucleobase-containing compound biosynthetic process	1120	2	1.25	0.3614	1
GO:0036211	protein modification process	1910	3	2.13	0.3619	1
GO:0006793	phosphorus metabolic process	1926	3	2.15	0.3675	1
GO:0006796	phosphate-containing compound metabolic process	1926	3	2.15	0.3675	1
GO:0050794	regulation of cellular process	1143	2	1.27	0.3714	1
GO:0043412	macromolecule modification	1958	3	2.18	0.3786	1
GO:0018130	heterocycle biosynthetic process	1168	2	1.3	0.3822	1
GO:0019438	aromatic compound biosynthetic process	1172	2	1.31	0.3839	1
GO:0050789	regulation of biological process	1181	2	1.32	0.3878	1
GO:0044281	small molecule metabolic process	435	1	0.49	0.3928	1
GO:1901362	organic cyclic compound biosynthetic process	1203	2	1.34	0.3973	1
GO:0065007	biological regulation	1216	2	1.36	0.4029	1
GO:0016070	RNA metabolic process	1288	2	1.44	0.4335	1
GO:0090304	nucleic acid metabolic process	1388	2	1.55	0.4751	1
GO:0050896	response to stimulus	593	1	0.66	0.497	1
GO:0005975	carbohydrate metabolic process	594	1	0.66	0.4976	1
GO:0006139	nucleobase-containing compound metabolic process	1563	2	1.74	0.5445	1
GO:0043170	macromolecule metabolic process	4242	5	4.73	0.5628	1
GO:0009059	macromolecule biosynthetic process	1618	2	1.8	0.5653	1
GO:0046483	heterocycle metabolic process	1626	2	1.81	0.5683	1
GO:0044271	cellular nitrogen compound biosynthetic process	1630	2	1.82	0.5698	1
GO:0006725	cellular aromatic compound metabolic process	1643	2	1.83	0.5746	1
GO:1901360	organic cyclic compound metabolic process	1657	2	1.85	0.5798	1
GO:0010467	gene expression	1696	2	1.89	0.5939	1
GO:0044238	primary metabolic process	5268	6	5.87	0.6157	1
GO:0044237	cellular metabolic process	4469	5	4.98	0.6302	1
GO:0006807	nitrogen compound metabolic process	4498	5	5.02	0.6386	1
GO:0019538	protein metabolic process	2787	3	3.11	0.6518	1
GO:0006355	regulation of DNA-templated transcription	895	1	1	0.653	1
GO:1903506	regulation of nucleic acid-templated transcription	895	1	1	0.653	1
GO:2001141	regulation of RNA biosynthetic process	895	1	1	0.653	1
GO:0051252	regulation of RNA metabolic process	903	1	1.01	0.6564	1
GO:0019219	regulation of nucleobase-containing compound metabolic process	911	1	1.02	0.6599	1
GO:0009889	regulation of biosynthetic process	912	1	1.02	0.6603	1
GO:0010556	regulation of macromolecule biosynthetic process	912	1	1.02	0.6603	1
GO:0031326	regulation of cellular biosynthetic process	912	1	1.02	0.6603	1
GO:0071704	organic substance metabolic process	5432	6	6.06	0.6659	1
GO:0010468	regulation of gene expression	929	1	1.04	0.6675	1
GO:0031323	regulation of cellular metabolic process	945	1	1.05	0.6742	1
GO:0051171	regulation of nitrogen compound metabolic process	945	1	1.05	0.6742	1
GO:0080090	regulation of primary metabolic process	945	1	1.05	0.6742	1
GO:0009987	cellular process	6278	7	7	0.6783	1
GO:0060255	regulation of macromolecule metabolic process	959	1	1.07	0.6799	1
GO:0019222	regulation of metabolic process	961	1	1.07	0.6807	1
GO:0044249	cellular biosynthetic process	1955	2	2.18	0.6807	1
GO:1901576	organic substance biosynthetic process	2000	2	2.23	0.6945	1
GO:0034641	cellular nitrogen compound metabolic process	2057	2	2.29	0.7113	1
GO:0009058	biosynthetic process	2109	2	2.35	0.7262	1
GO:1901564	organonitrogen compound metabolic process	3130	3	3.49	0.7447	1
GO:0008152	metabolic process	5768	6	6.43	0.7625	1
GO:0006810	transport	1303	1	1.45	0.7952	1
GO:0051234	establishment of localization	1309	1	1.46	0.7968	1
GO:0051179	localization	1325	1	1.48	0.8011	1
GO:0008150	biological_process	8071	9	9	1	1
GO:0000003	reproduction	10	0	0.01	1	1
GO:0000041	transition metal ion transport	10	0	0.01	1	1
GO:0000045	autophagosome assembly	1	0	0	1	1
GO:0000070	mitotic sister chromatid segregation	15	0	0.02	1	1
GO:0000075	cell cycle checkpoint signaling	5	0	0.01	1	1
GO:0000077	DNA damage checkpoint signaling	3	0	0	1	1
GO:0000079	regulation of cyclin-dependent protein serine/threonine kinase activity	9	0	0.01	1	1
GO:0000096	sulfur amino acid metabolic process	13	0	0.01	1	1
GO:0000097	sulfur amino acid biosynthetic process	2	0	0	1	1
GO:0000105	histidine biosynthetic process	5	0	0.01	1	1
GO:0000154	rRNA modification	6	0	0.01	1	1
GO:0000184	nuclear-transcribed mRNA catabolic process, nonsense-mediated decay	1	0	0	1	1
GO:0000226	microtubule cytoskeleton organization	8	0	0.01	1	1
GO:0000245	spliceosomal complex assembly	4	0	0	1	1
GO:0000271	polysaccharide biosynthetic process	58	0	0.06	1	1
GO:0000272	polysaccharide catabolic process	11	0	0.01	1	1
GO:0000278	mitotic cell cycle	18	0	0.02	1	1
GO:0000280	nuclear division	18	0	0.02	1	1
GO:0000288	nuclear-transcribed mRNA catabolic process, deadenylation-dependent decay	5	0	0.01	1	1
GO:0000290	deadenylation-dependent decapping of nuclear-transcribed mRNA	5	0	0.01	1	1
GO:0000350	generation of catalytic spliceosome for second transesterification step	1	0	0	1	1
GO:0000375	RNA splicing, via transesterification reactions	35	0	0.04	1	1
GO:0000377	RNA splicing, via transesterification reactions with bulged adenosine as nucleophile	35	0	0.04	1	1
GO:0000380	alternative mRNA splicing, via spliceosome	3	0	0	1	1
GO:0000381	regulation of alternative mRNA splicing, via spliceosome	3	0	0	1	1
GO:0000387	spliceosomal snRNP assembly	1	0	0	1	1
GO:0000393	spliceosomal conformational changes to generate catalytic conformation	1	0	0	1	1
GO:0000394	RNA splicing, via endonucleolytic cleavage and ligation	2	0	0	1	1
GO:0000398	mRNA splicing, via spliceosome	35	0	0.04	1	1
GO:0000413	protein peptidyl-prolyl isomerization	35	0	0.04	1	1
GO:0000462	maturation of SSU-rRNA from tricistronic rRNA transcript (SSU-rRNA, 5.8S rRNA, LSU-rRNA)	2	0	0	1	1
GO:0000469	cleavage involved in rRNA processing	1	0	0	1	1
GO:0000491	small nucleolar ribonucleoprotein complex assembly	2	0	0	1	1
GO:0000492	box C/D snoRNP assembly	2	0	0	1	1
GO:0000723	telomere maintenance	4	0	0	1	1
GO:0000731	DNA synthesis involved in DNA repair	1	0	0	1	1
GO:0000819	sister chromatid segregation	15	0	0.02	1	1
GO:0000910	cytokinesis	3	0	0	1	1
GO:0000917	division septum assembly	3	0	0	1	1
GO:0000956	nuclear-transcribed mRNA catabolic process	6	0	0.01	1	1
GO:0000966	RNA 5'-end processing	3	0	0	1	1
GO:0001101	response to acid chemical	7	0	0.01	1	1
GO:0001510	RNA methylation	11	0	0.01	1	1
GO:0001522	pseudouridine synthesis	21	0	0.02	1	1
GO:0001682	tRNA 5'-leader removal	3	0	0	1	1
GO:0001932	regulation of protein phosphorylation	9	0	0.01	1	1
GO:0002097	tRNA wobble base modification	6	0	0.01	1	1
GO:0002098	tRNA wobble uridine modification	4	0	0	1	1
GO:0002100	tRNA wobble adenosine to inosine editing	2	0	0	1	1
GO:0002181	cytoplasmic translation	2	0	0	1	1
GO:0002182	cytoplasmic translational elongation	2	0	0	1	1
GO:0003006	developmental process involved in reproduction	6	0	0.01	1	1
GO:0003333	amino acid transmembrane transport	2	0	0	1	1
GO:0005976	polysaccharide metabolic process	98	0	0.11	1	1
GO:0005984	disaccharide metabolic process	44	0	0.05	1	1
GO:0005985	sucrose metabolic process	8	0	0.01	1	1
GO:0005986	sucrose biosynthetic process	1	0	0	1	1
GO:0005991	trehalose metabolic process	36	0	0.04	1	1
GO:0005992	trehalose biosynthetic process	35	0	0.04	1	1
GO:0006000	fructose metabolic process	1	0	0	1	1
GO:0006006	glucose metabolic process	17	0	0.02	1	1
GO:0006007	glucose catabolic process	3	0	0	1	1
GO:0006012	galactose metabolic process	1	0	0	1	1
GO:0006013	mannose metabolic process	9	0	0.01	1	1
GO:0006020	inositol metabolic process	4	0	0	1	1
GO:0006021	inositol biosynthetic process	1	0	0	1	1
GO:0006022	aminoglycan metabolic process	11	0	0.01	1	1
GO:0006026	aminoglycan catabolic process	11	0	0.01	1	1
GO:0006030	chitin metabolic process	11	0	0.01	1	1
GO:0006032	chitin catabolic process	11	0	0.01	1	1
GO:0006040	amino sugar metabolic process	11	0	0.01	1	1
GO:0006066	alcohol metabolic process	22	0	0.02	1	1
GO:0006071	glycerol metabolic process	1	0	0	1	1
GO:0006072	glycerol-3-phosphate metabolic process	3	0	0	1	1
GO:0006073	cellular glucan metabolic process	87	0	0.1	1	1
GO:0006074	(1->3)-beta-D-glucan metabolic process	11	0	0.01	1	1
GO:0006075	(1->3)-beta-D-glucan biosynthetic process	11	0	0.01	1	1
GO:0006081	cellular aldehyde metabolic process	7	0	0.01	1	1
GO:0006082	organic acid metabolic process	251	0	0.28	1	1
GO:0006084	acetyl-CoA metabolic process	2	0	0	1	1
GO:0006090	pyruvate metabolic process	48	0	0.05	1	1
GO:0006091	generation of precursor metabolites and energy	109	0	0.12	1	1
GO:0006094	gluconeogenesis	4	0	0	1	1
GO:0006096	glycolytic process	43	0	0.05	1	1
GO:0006097	glyoxylate cycle	1	0	0	1	1
GO:0006098	pentose-phosphate shunt	9	0	0.01	1	1
GO:0006099	tricarboxylic acid cycle	17	0	0.02	1	1
GO:0006119	oxidative phosphorylation	9	0	0.01	1	1
GO:0006122	mitochondrial electron transport, ubiquinol to cytochrome c	7	0	0.01	1	1
GO:0006123	mitochondrial electron transport, cytochrome c to oxygen	2	0	0	1	1
GO:0006144	purine nucleobase metabolic process	1	0	0	1	1
GO:0006163	purine nucleotide metabolic process	121	0	0.13	1	1
GO:0006164	purine nucleotide biosynthetic process	57	0	0.06	1	1
GO:0006165	nucleoside diphosphate phosphorylation	43	0	0.05	1	1
GO:0006188	IMP biosynthetic process	7	0	0.01	1	1
GO:0006206	pyrimidine nucleobase metabolic process	2	0	0	1	1
GO:0006207	'de novo' pyrimidine nucleobase biosynthetic process	2	0	0	1	1
GO:0006220	pyrimidine nucleotide metabolic process	2	0	0	1	1
GO:0006221	pyrimidine nucleotide biosynthetic process	2	0	0	1	1
GO:0006259	DNA metabolic process	107	0	0.12	1	1
GO:0006260	DNA replication	26	0	0.03	1	1
GO:0006261	DNA-templated DNA replication	8	0	0.01	1	1
GO:0006265	DNA topological change	7	0	0.01	1	1
GO:0006269	DNA replication, synthesis of RNA primer	4	0	0	1	1
GO:0006270	DNA replication initiation	3	0	0	1	1
GO:0006275	regulation of DNA replication	5	0	0.01	1	1
GO:0006281	DNA repair	66	0	0.07	1	1
GO:0006282	regulation of DNA repair	2	0	0	1	1
GO:0006284	base-excision repair	16	0	0.02	1	1
GO:0006289	nucleotide-excision repair	5	0	0.01	1	1
GO:0006298	mismatch repair	15	0	0.02	1	1
GO:0006302	double-strand break repair	5	0	0.01	1	1
GO:0006303	double-strand break repair via nonhomologous end joining	3	0	0	1	1
GO:0006304	DNA modification	1	0	0	1	1
GO:0006305	DNA alkylation	1	0	0	1	1
GO:0006306	DNA methylation	1	0	0	1	1
GO:0006308	DNA catabolic process	3	0	0	1	1
GO:0006310	DNA recombination	5	0	0.01	1	1
GO:0006325	chromatin organization	27	0	0.03	1	1
GO:0006334	nucleosome assembly	24	0	0.03	1	1
GO:0006338	chromatin remodeling	26	0	0.03	1	1
GO:0006352	DNA-templated transcription initiation	41	0	0.05	1	1
GO:0006353	DNA-templated transcription termination	2	0	0	1	1
GO:0006354	DNA-templated transcription elongation	6	0	0.01	1	1
GO:0006357	regulation of transcription by RNA polymerase II	18	0	0.02	1	1
GO:0006359	regulation of transcription by RNA polymerase III	2	0	0	1	1
GO:0006360	transcription by RNA polymerase I	3	0	0	1	1
GO:0006361	transcription initiation at RNA polymerase I promoter	2	0	0	1	1
GO:0006364	rRNA processing	36	0	0.04	1	1
GO:0006366	transcription by RNA polymerase II	35	0	0.04	1	1
GO:0006367	transcription initiation at RNA polymerase II promoter	12	0	0.01	1	1
GO:0006368	transcription elongation by RNA polymerase II promoter	6	0	0.01	1	1
GO:0006370	7-methylguanosine mRNA capping	2	0	0	1	1
GO:0006376	mRNA splice site selection	4	0	0	1	1
GO:0006378	mRNA polyadenylation	2	0	0	1	1
GO:0006382	adenosine to inosine editing	2	0	0	1	1
GO:0006383	transcription by RNA polymerase III	4	0	0	1	1
GO:0006388	tRNA splicing, via endonucleolytic cleavage and ligation	2	0	0	1	1
GO:0006396	RNA processing	158	0	0.18	1	1
GO:0006397	mRNA processing	57	0	0.06	1	1
GO:0006399	tRNA metabolic process	80	0	0.09	1	1
GO:0006400	tRNA modification	17	0	0.02	1	1
GO:0006401	RNA catabolic process	6	0	0.01	1	1
GO:0006402	mRNA catabolic process	6	0	0.01	1	1
GO:0006403	RNA localization	4	0	0	1	1
GO:0006405	RNA export from nucleus	4	0	0	1	1
GO:0006406	mRNA export from nucleus	4	0	0	1	1
GO:0006412	translation	448	0	0.5	1	1
GO:0006413	translational initiation	26	0	0.03	1	1
GO:0006414	translational elongation	22	0	0.02	1	1
GO:0006415	translational termination	19	0	0.02	1	1
GO:0006417	regulation of translation	17	0	0.02	1	1
GO:0006418	tRNA aminoacylation for protein translation	44	0	0.05	1	1
GO:0006419	alanyl-tRNA aminoacylation	3	0	0	1	1
GO:0006420	arginyl-tRNA aminoacylation	2	0	0	1	1
GO:0006426	glycyl-tRNA aminoacylation	1	0	0	1	1
GO:0006433	prolyl-tRNA aminoacylation	2	0	0	1	1
GO:0006448	regulation of translational elongation	12	0	0.01	1	1
GO:0006449	regulation of translational termination	10	0	0.01	1	1
GO:0006450	regulation of translational fidelity	1	0	0	1	1
GO:0006457	protein folding	44	0	0.05	1	1
GO:0006465	signal peptide processing	16	0	0.02	1	1
GO:0006470	protein dephosphorylation	13	0	0.01	1	1
GO:0006473	protein acetylation	7	0	0.01	1	1
GO:0006474	N-terminal protein amino acid acetylation	1	0	0	1	1
GO:0006475	internal protein amino acid acetylation	6	0	0.01	1	1
GO:0006476	protein deacetylation	2	0	0	1	1
GO:0006479	protein methylation	9	0	0.01	1	1
GO:0006480	N-terminal protein amino acid methylation	2	0	0	1	1
GO:0006481	C-terminal protein methylation	2	0	0	1	1
GO:0006486	protein glycosylation	52	0	0.06	1	1
GO:0006487	protein N-linked glycosylation	20	0	0.02	1	1
GO:0006488	dolichol-linked oligosaccharide biosynthetic process	5	0	0.01	1	1
GO:0006490	oligosaccharide-lipid intermediate biosynthetic process	5	0	0.01	1	1
GO:0006497	protein lipidation	17	0	0.02	1	1
GO:0006505	GPI anchor metabolic process	17	0	0.02	1	1
GO:0006506	GPI anchor biosynthetic process	17	0	0.02	1	1
GO:0006508	proteolysis	458	0	0.51	1	1
GO:0006511	ubiquitin-dependent protein catabolic process	52	0	0.06	1	1
GO:0006518	peptide metabolic process	473	0	0.53	1	1
GO:0006520	cellular amino acid metabolic process	132	0	0.15	1	1
GO:0006525	arginine metabolic process	3	0	0	1	1
GO:0006526	arginine biosynthetic process	3	0	0	1	1
GO:0006528	asparagine metabolic process	4	0	0	1	1
GO:0006529	asparagine biosynthetic process	4	0	0	1	1
GO:0006534	cysteine metabolic process	10	0	0.01	1	1
GO:0006535	cysteine biosynthetic process from serine	1	0	0	1	1
GO:0006536	glutamate metabolic process	1	0	0	1	1
GO:0006537	glutamate biosynthetic process	1	0	0	1	1
GO:0006541	glutamine metabolic process	3	0	0	1	1
GO:0006542	glutamine biosynthetic process	3	0	0	1	1
GO:0006544	glycine metabolic process	3	0	0	1	1
GO:0006546	glycine catabolic process	3	0	0	1	1
GO:0006547	histidine metabolic process	5	0	0.01	1	1
GO:0006553	lysine metabolic process	4	0	0	1	1
GO:0006555	methionine metabolic process	3	0	0	1	1
GO:0006556	S-adenosylmethionine biosynthetic process	8	0	0.01	1	1
GO:0006558	L-phenylalanine metabolic process	6	0	0.01	1	1
GO:0006563	L-serine metabolic process	1	0	0	1	1
GO:0006568	tryptophan metabolic process	5	0	0.01	1	1
GO:0006569	tryptophan catabolic process	3	0	0	1	1
GO:0006575	cellular modified amino acid metabolic process	17	0	0.02	1	1
GO:0006576	cellular biogenic amine metabolic process	14	0	0.02	1	1
GO:0006586	indolalkylamine metabolic process	5	0	0.01	1	1
GO:0006595	polyamine metabolic process	7	0	0.01	1	1
GO:0006596	polyamine biosynthetic process	7	0	0.01	1	1
GO:0006597	spermine biosynthetic process	5	0	0.01	1	1
GO:0006605	protein targeting	22	0	0.02	1	1
GO:0006606	protein import into nucleus	5	0	0.01	1	1
GO:0006612	protein targeting to membrane	15	0	0.02	1	1
GO:0006613	cotranslational protein targeting to membrane	15	0	0.02	1	1
GO:0006614	SRP-dependent cotranslational protein targeting to membrane	15	0	0.02	1	1
GO:0006621	protein retention in ER lumen	9	0	0.01	1	1
GO:0006626	protein targeting to mitochondrion	3	0	0	1	1
GO:0006629	lipid metabolic process	360	0	0.4	1	1
GO:0006631	fatty acid metabolic process	45	0	0.05	1	1
GO:0006633	fatty acid biosynthetic process	34	0	0.04	1	1
GO:0006635	fatty acid beta-oxidation	3	0	0	1	1
GO:0006637	acyl-CoA metabolic process	2	0	0	1	1
GO:0006643	membrane lipid metabolic process	29	0	0.03	1	1
GO:0006644	phospholipid metabolic process	53	0	0.06	1	1
GO:0006650	glycerophospholipid metabolic process	30	0	0.03	1	1
GO:0006655	phosphatidylglycerol biosynthetic process	1	0	0	1	1
GO:0006658	phosphatidylserine metabolic process	2	0	0	1	1
GO:0006659	phosphatidylserine biosynthetic process	2	0	0	1	1
GO:0006661	phosphatidylinositol biosynthetic process	17	0	0.02	1	1
GO:0006664	glycolipid metabolic process	26	0	0.03	1	1
GO:0006665	sphingolipid metabolic process	3	0	0	1	1
GO:0006672	ceramide metabolic process	3	0	0	1	1
GO:0006694	steroid biosynthetic process	15	0	0.02	1	1
GO:0006720	isoprenoid metabolic process	36	0	0.04	1	1
GO:0006721	terpenoid metabolic process	12	0	0.01	1	1
GO:0006729	tetrahydrobiopterin biosynthetic process	2	0	0	1	1
GO:0006739	NADP metabolic process	15	0	0.02	1	1
GO:0006740	NADPH regeneration	9	0	0.01	1	1
GO:0006741	NADP biosynthetic process	6	0	0.01	1	1
GO:0006743	ubiquinone metabolic process	2	0	0	1	1
GO:0006744	ubiquinone biosynthetic process	2	0	0	1	1
GO:0006749	glutathione metabolic process	5	0	0.01	1	1
GO:0006750	glutathione biosynthetic process	4	0	0	1	1
GO:0006751	glutathione catabolic process	1	0	0	1	1
GO:0006753	nucleoside phosphate metabolic process	151	0	0.17	1	1
GO:0006754	ATP biosynthetic process	44	0	0.05	1	1
GO:0006757	ATP generation from ADP	43	0	0.05	1	1
GO:0006760	folic acid-containing compound metabolic process	5	0	0.01	1	1
GO:0006766	vitamin metabolic process	17	0	0.02	1	1
GO:0006767	water-soluble vitamin metabolic process	17	0	0.02	1	1
GO:0006771	riboflavin metabolic process	8	0	0.01	1	1
GO:0006772	thiamine metabolic process	3	0	0	1	1
GO:0006777	Mo-molybdopterin cofactor biosynthetic process	2	0	0	1	1
GO:0006778	porphyrin-containing compound metabolic process	16	0	0.02	1	1
GO:0006779	porphyrin-containing compound biosynthetic process	9	0	0.01	1	1
GO:0006783	heme biosynthetic process	4	0	0	1	1
GO:0006784	heme A biosynthetic process	2	0	0	1	1
GO:0006787	porphyrin-containing compound catabolic process	7	0	0.01	1	1
GO:0006788	heme oxidation	4	0	0	1	1
GO:0006790	sulfur compound metabolic process	45	0	0.05	1	1
GO:0006801	superoxide metabolic process	9	0	0.01	1	1
GO:0006811	ion transport	324	0	0.36	1	1
GO:0006812	cation transport	224	0	0.25	1	1
GO:0006813	potassium ion transport	30	0	0.03	1	1
GO:0006817	phosphate ion transport	2	0	0	1	1
GO:0006820	anion transport	72	0	0.08	1	1
GO:0006821	chloride transport	13	0	0.01	1	1
GO:0006825	copper ion transport	6	0	0.01	1	1
GO:0006826	iron ion transport	4	0	0	1	1
GO:0006835	dicarboxylic acid transport	19	0	0.02	1	1
GO:0006839	mitochondrial transport	3	0	0	1	1
GO:0006848	pyruvate transport	10	0	0.01	1	1
GO:0006850	mitochondrial pyruvate transmembrane transport	10	0	0.01	1	1
GO:0006862	nucleotide transport	4	0	0	1	1
GO:0006865	amino acid transport	2	0	0	1	1
GO:0006869	lipid transport	13	0	0.01	1	1
GO:0006873	cellular ion homeostasis	24	0	0.03	1	1
GO:0006874	cellular calcium ion homeostasis	3	0	0	1	1
GO:0006875	cellular metal ion homeostasis	24	0	0.03	1	1
GO:0006886	intracellular protein transport	92	0	0.1	1	1
GO:0006887	exocytosis	43	0	0.05	1	1
GO:0006888	endoplasmic reticulum to Golgi vesicle-mediated transport	22	0	0.02	1	1
GO:0006890	retrograde vesicle-mediated transport, Golgi to endoplasmic reticulum	7	0	0.01	1	1
GO:0006897	endocytosis	3	0	0	1	1
GO:0006904	vesicle docking involved in exocytosis	2	0	0	1	1
GO:0006906	vesicle fusion	2	0	0	1	1
GO:0006913	nucleocytoplasmic transport	12	0	0.01	1	1
GO:0006914	autophagy	12	0	0.01	1	1
GO:0006950	response to stress	289	0	0.32	1	1
GO:0006952	defense response	75	0	0.08	1	1
GO:0006974	cellular response to DNA damage stimulus	71	0	0.08	1	1
GO:0006979	response to oxidative stress	128	0	0.14	1	1
GO:0006996	organelle organization	105	0	0.12	1	1
GO:0007005	mitochondrion organization	7	0	0.01	1	1
GO:0007009	plasma membrane organization	1	0	0	1	1
GO:0007010	cytoskeleton organization	34	0	0.04	1	1
GO:0007015	actin filament organization	7	0	0.01	1	1
GO:0007017	microtubule-based process	91	0	0.1	1	1
GO:0007018	microtubule-based movement	71	0	0.08	1	1
GO:0007021	tubulin complex assembly	4	0	0	1	1
GO:0007023	post-chaperonin tubulin folding pathway	4	0	0	1	1
GO:0007029	endoplasmic reticulum organization	5	0	0.01	1	1
GO:0007030	Golgi organization	3	0	0	1	1
GO:0007031	peroxisome organization	10	0	0.01	1	1
GO:0007033	vacuole organization	1	0	0	1	1
GO:0007034	vacuolar transport	18	0	0.02	1	1
GO:0007049	cell cycle	56	0	0.06	1	1
GO:0007051	spindle organization	8	0	0.01	1	1
GO:0007059	chromosome segregation	20	0	0.02	1	1
GO:0007062	sister chromatid cohesion	8	0	0.01	1	1
GO:0007064	mitotic sister chromatid cohesion	8	0	0.01	1	1
GO:0007076	mitotic chromosome condensation	1	0	0	1	1
GO:0007080	mitotic metaphase plate congression	2	0	0	1	1
GO:0007088	regulation of mitotic nuclear division	2	0	0	1	1
GO:0007091	metaphase/anaphase transition of mitotic cell cycle	4	0	0	1	1
GO:0007093	mitotic cell cycle checkpoint signaling	2	0	0	1	1
GO:0007094	mitotic spindle assembly checkpoint signaling	2	0	0	1	1
GO:0007155	cell adhesion	1	0	0	1	1
GO:0007186	G protein-coupled receptor signaling pathway	19	0	0.02	1	1
GO:0007205	protein kinase C-activating G protein-coupled receptor signaling pathway	9	0	0.01	1	1
GO:0007264	small GTPase mediated signal transduction	8	0	0.01	1	1
GO:0007265	Ras protein signal transduction	2	0	0	1	1
GO:0007275	multicellular organism development	45	0	0.05	1	1
GO:0007346	regulation of mitotic cell cycle	4	0	0	1	1
GO:0008033	tRNA processing	28	0	0.03	1	1
GO:0008037	cell recognition	53	0	0.06	1	1
GO:0008064	regulation of actin polymerization or depolymerization	6	0	0.01	1	1
GO:0008104	protein localization	148	0	0.17	1	1
GO:0008154	actin polymerization or depolymerization	7	0	0.01	1	1
GO:0008156	negative regulation of DNA replication	1	0	0	1	1
GO:0008202	steroid metabolic process	15	0	0.02	1	1
GO:0008213	protein alkylation	9	0	0.01	1	1
GO:0008215	spermine metabolic process	5	0	0.01	1	1
GO:0008216	spermidine metabolic process	5	0	0.01	1	1
GO:0008283	cell population proliferation	8	0	0.01	1	1
GO:0008285	negative regulation of cell population proliferation	6	0	0.01	1	1
GO:0008295	spermidine biosynthetic process	5	0	0.01	1	1
GO:0008299	isoprenoid biosynthetic process	36	0	0.04	1	1
GO:0008380	RNA splicing	40	0	0.04	1	1
GO:0008535	respiratory chain complex IV assembly	1	0	0	1	1
GO:0008608	attachment of spindle microtubules to kinetochore	2	0	0	1	1
GO:0008610	lipid biosynthetic process	151	0	0.17	1	1
GO:0008612	peptidyl-lysine modification to peptidyl-hypusine	3	0	0	1	1
GO:0008652	cellular amino acid biosynthetic process	32	0	0.04	1	1
GO:0008654	phospholipid biosynthetic process	43	0	0.05	1	1
GO:0009052	pentose-phosphate shunt, non-oxidative branch	6	0	0.01	1	1
GO:0009056	catabolic process	218	0	0.24	1	1
GO:0009057	macromolecule catabolic process	117	0	0.13	1	1
GO:0009060	aerobic respiration	30	0	0.03	1	1
GO:0009062	fatty acid catabolic process	3	0	0	1	1
GO:0009063	cellular amino acid catabolic process	6	0	0.01	1	1
GO:0009064	glutamine family amino acid metabolic process	7	0	0.01	1	1
GO:0009066	aspartate family amino acid metabolic process	11	0	0.01	1	1
GO:0009067	aspartate family amino acid biosynthetic process	9	0	0.01	1	1
GO:0009069	serine family amino acid metabolic process	13	0	0.01	1	1
GO:0009070	serine family amino acid biosynthetic process	1	0	0	1	1
GO:0009071	serine family amino acid catabolic process	3	0	0	1	1
GO:0009072	aromatic amino acid family metabolic process	26	0	0.03	1	1
GO:0009073	aromatic amino acid family biosynthetic process	20	0	0.02	1	1
GO:0009074	aromatic amino acid family catabolic process	3	0	0	1	1
GO:0009081	branched-chain amino acid metabolic process	1	0	0	1	1
GO:0009082	branched-chain amino acid biosynthetic process	1	0	0	1	1
GO:0009084	glutamine family amino acid biosynthetic process	7	0	0.01	1	1
GO:0009085	lysine biosynthetic process	4	0	0	1	1
GO:0009086	methionine biosynthetic process	1	0	0	1	1
GO:0009089	lysine biosynthetic process via diaminopimelate	4	0	0	1	1
GO:0009092	homoserine metabolic process	9	0	0.01	1	1
GO:0009094	L-phenylalanine biosynthetic process	6	0	0.01	1	1
GO:0009095	aromatic amino acid family biosynthetic process, prephenate pathway	6	0	0.01	1	1
GO:0009100	glycoprotein metabolic process	52	0	0.06	1	1
GO:0009101	glycoprotein biosynthetic process	52	0	0.06	1	1
GO:0009110	vitamin biosynthetic process	17	0	0.02	1	1
GO:0009112	nucleobase metabolic process	3	0	0	1	1
GO:0009113	purine nucleobase biosynthetic process	1	0	0	1	1
GO:0009116	nucleoside metabolic process	6	0	0.01	1	1
GO:0009117	nucleotide metabolic process	148	0	0.17	1	1
GO:0009123	nucleoside monophosphate metabolic process	7	0	0.01	1	1
GO:0009124	nucleoside monophosphate biosynthetic process	7	0	0.01	1	1
GO:0009126	purine nucleoside monophosphate metabolic process	7	0	0.01	1	1
GO:0009127	purine nucleoside monophosphate biosynthetic process	7	0	0.01	1	1
GO:0009132	nucleoside diphosphate metabolic process	43	0	0.05	1	1
GO:0009135	purine nucleoside diphosphate metabolic process	43	0	0.05	1	1
GO:0009141	nucleoside triphosphate metabolic process	101	0	0.11	1	1
GO:0009142	nucleoside triphosphate biosynthetic process	44	0	0.05	1	1
GO:0009143	nucleoside triphosphate catabolic process	3	0	0	1	1
GO:0009144	purine nucleoside triphosphate metabolic process	98	0	0.11	1	1
GO:0009145	purine nucleoside triphosphate biosynthetic process	44	0	0.05	1	1
GO:0009150	purine ribonucleotide metabolic process	119	0	0.13	1	1
GO:0009152	purine ribonucleotide biosynthetic process	55	0	0.06	1	1
GO:0009156	ribonucleoside monophosphate biosynthetic process	7	0	0.01	1	1
GO:0009161	ribonucleoside monophosphate metabolic process	7	0	0.01	1	1
GO:0009165	nucleotide biosynthetic process	75	0	0.08	1	1
GO:0009167	purine ribonucleoside monophosphate metabolic process	7	0	0.01	1	1
GO:0009168	purine ribonucleoside monophosphate biosynthetic process	7	0	0.01	1	1
GO:0009179	purine ribonucleoside diphosphate metabolic process	43	0	0.05	1	1
GO:0009185	ribonucleoside diphosphate metabolic process	43	0	0.05	1	1
GO:0009199	ribonucleoside triphosphate metabolic process	98	0	0.11	1	1
GO:0009201	ribonucleoside triphosphate biosynthetic process	44	0	0.05	1	1
GO:0009205	purine ribonucleoside triphosphate metabolic process	98	0	0.11	1	1
GO:0009206	purine ribonucleoside triphosphate biosynthetic process	44	0	0.05	1	1
GO:0009225	nucleotide-sugar metabolic process	2	0	0	1	1
GO:0009226	nucleotide-sugar biosynthetic process	2	0	0	1	1
GO:0009228	thiamine biosynthetic process	3	0	0	1	1
GO:0009229	thiamine diphosphate biosynthetic process	2	0	0	1	1
GO:0009231	riboflavin biosynthetic process	8	0	0.01	1	1
GO:0009240	isopentenyl diphosphate biosynthetic process	5	0	0.01	1	1
GO:0009245	lipid A biosynthetic process	5	0	0.01	1	1
GO:0009247	glycolipid biosynthetic process	26	0	0.03	1	1
GO:0009250	glucan biosynthetic process	58	0	0.06	1	1
GO:0009259	ribonucleotide metabolic process	119	0	0.13	1	1
GO:0009260	ribonucleotide biosynthetic process	55	0	0.06	1	1
GO:0009262	deoxyribonucleotide metabolic process	3	0	0	1	1
GO:0009263	deoxyribonucleotide biosynthetic process	3	0	0	1	1
GO:0009298	GDP-mannose biosynthetic process	2	0	0	1	1
GO:0009306	protein secretion	1	0	0	1	1
GO:0009308	amine metabolic process	30	0	0.03	1	1
GO:0009309	amine biosynthetic process	9	0	0.01	1	1
GO:0009311	oligosaccharide metabolic process	52	0	0.06	1	1
GO:0009312	oligosaccharide biosynthetic process	44	0	0.05	1	1
GO:0009314	response to radiation	3	0	0	1	1
GO:0009396	folic acid-containing compound biosynthetic process	4	0	0	1	1
GO:0009411	response to UV	1	0	0	1	1
GO:0009415	response to water	7	0	0.01	1	1
GO:0009416	response to light stimulus	3	0	0	1	1
GO:0009435	NAD biosynthetic process	2	0	0	1	1
GO:0009439	cyanate metabolic process	2	0	0	1	1
GO:0009445	putrescine metabolic process	2	0	0	1	1
GO:0009446	putrescine biosynthetic process	2	0	0	1	1
GO:0009451	RNA modification	47	0	0.05	1	1
GO:0009452	7-methylguanosine RNA capping	3	0	0	1	1
GO:0009555	pollen development	2	0	0	1	1
GO:0009581	detection of external stimulus	2	0	0	1	1
GO:0009582	detection of abiotic stimulus	2	0	0	1	1
GO:0009583	detection of light stimulus	2	0	0	1	1
GO:0009584	detection of visible light	2	0	0	1	1
GO:0009605	response to external stimulus	15	0	0.02	1	1
GO:0009606	tropism	13	0	0.01	1	1
GO:0009611	response to wounding	15	0	0.02	1	1
GO:0009628	response to abiotic stimulus	10	0	0.01	1	1
GO:0009664	plant-type cell wall organization	17	0	0.02	1	1
GO:0009690	cytokinin metabolic process	5	0	0.01	1	1
GO:0009719	response to endogenous stimulus	106	0	0.12	1	1
GO:0009725	response to hormone	106	0	0.12	1	1
GO:0009733	response to auxin	81	0	0.09	1	1
GO:0009765	photosynthesis, light harvesting	2	0	0	1	1
GO:0009767	photosynthetic electron transport chain	15	0	0.02	1	1
GO:0009772	photosynthetic electron transport in photosystem II	6	0	0.01	1	1
GO:0009790	embryo development	6	0	0.01	1	1
GO:0009791	post-embryonic development	6	0	0.01	1	1
GO:0009793	embryo development ending in seed dormancy	6	0	0.01	1	1
GO:0009832	plant-type cell wall biogenesis	12	0	0.01	1	1
GO:0009890	negative regulation of biosynthetic process	7	0	0.01	1	1
GO:0009891	positive regulation of biosynthetic process	12	0	0.01	1	1
GO:0009892	negative regulation of metabolic process	24	0	0.03	1	1
GO:0009893	positive regulation of metabolic process	17	0	0.02	1	1
GO:0009894	regulation of catabolic process	7	0	0.01	1	1
GO:0009896	positive regulation of catabolic process	5	0	0.01	1	1
GO:0009966	regulation of signal transduction	8	0	0.01	1	1
GO:0010024	phytochromobilin biosynthetic process	1	0	0	1	1
GO:0010033	response to organic substance	106	0	0.12	1	1
GO:0010035	response to inorganic substance	20	0	0.02	1	1
GO:0010038	response to metal ion	3	0	0	1	1
GO:0010109	regulation of photosynthesis	2	0	0	1	1
GO:0010142	farnesyl diphosphate biosynthetic process, mevalonate pathway	2	0	0	1	1
GO:0010154	fruit development	6	0	0.01	1	1
GO:0010167	response to nitrate	10	0	0.01	1	1
GO:0010206	photosystem II repair	2	0	0	1	1
GO:0010207	photosystem II assembly	6	0	0.01	1	1
GO:0010215	cellulose microfibril organization	12	0	0.01	1	1
GO:0010256	endomembrane system organization	9	0	0.01	1	1
GO:0010257	NADH dehydrogenase complex assembly	3	0	0	1	1
GO:0010258	NADH dehydrogenase complex (plastoquinone) assembly	1	0	0	1	1
GO:0010274	hydrotropism	13	0	0.01	1	1
GO:0010275	NAD(P)H dehydrogenase complex assembly	1	0	0	1	1
GO:0010498	proteasomal protein catabolic process	2	0	0	1	1
GO:0010557	positive regulation of macromolecule biosynthetic process	12	0	0.01	1	1
GO:0010558	negative regulation of macromolecule biosynthetic process	7	0	0.01	1	1
GO:0010563	negative regulation of phosphorus metabolic process	2	0	0	1	1
GO:0010564	regulation of cell cycle process	10	0	0.01	1	1
GO:0010604	positive regulation of macromolecule metabolic process	17	0	0.02	1	1
GO:0010605	negative regulation of macromolecule metabolic process	24	0	0.03	1	1
GO:0010608	post-transcriptional regulation of gene expression	17	0	0.02	1	1
GO:0010628	positive regulation of gene expression	10	0	0.01	1	1
GO:0010629	negative regulation of gene expression	19	0	0.02	1	1
GO:0010639	negative regulation of organelle organization	5	0	0.01	1	1
GO:0010646	regulation of cell communication	8	0	0.01	1	1
GO:0010817	regulation of hormone levels	5	0	0.01	1	1
GO:0010876	lipid localization	19	0	0.02	1	1
GO:0010921	regulation of phosphatase activity	11	0	0.01	1	1
GO:0010923	negative regulation of phosphatase activity	2	0	0	1	1
GO:0010948	negative regulation of cell cycle process	5	0	0.01	1	1
GO:0010965	regulation of mitotic sister chromatid separation	4	0	0	1	1
GO:0015031	protein transport	135	0	0.15	1	1
GO:0015689	molybdate ion transport	5	0	0.01	1	1
GO:0015693	magnesium ion transport	11	0	0.01	1	1
GO:0015698	inorganic anion transport	30	0	0.03	1	1
GO:0015706	nitrate transmembrane transport	10	0	0.01	1	1
GO:0015711	organic anion transport	29	0	0.03	1	1
GO:0015718	monocarboxylic acid transport	10	0	0.01	1	1
GO:0015740	C4-dicarboxylate transport	19	0	0.02	1	1
GO:0015743	malate transport	19	0	0.02	1	1
GO:0015748	organophosphate ester transport	5	0	0.01	1	1
GO:0015780	nucleotide-sugar transmembrane transport	7	0	0.01	1	1
GO:0015849	organic acid transport	31	0	0.03	1	1
GO:0015850	organic hydroxy compound transport	1	0	0	1	1
GO:0015858	nucleoside transport	15	0	0.02	1	1
GO:0015914	phospholipid transport	1	0	0	1	1
GO:0015918	sterol transport	1	0	0	1	1
GO:0015931	nucleobase-containing compound transport	30	0	0.03	1	1
GO:0015936	coenzyme A metabolic process	10	0	0.01	1	1
GO:0015937	coenzyme A biosynthetic process	4	0	0	1	1
GO:0015939	pantothenate metabolic process	3	0	0	1	1
GO:0015940	pantothenate biosynthetic process	3	0	0	1	1
GO:0015969	guanosine tetraphosphate metabolic process	2	0	0	1	1
GO:0015977	carbon fixation	14	0	0.02	1	1
GO:0015979	photosynthesis	93	0	0.1	1	1
GO:0015980	energy derivation by oxidation of organic compounds	32	0	0.04	1	1
GO:0015986	proton motive force-driven ATP synthesis	42	0	0.05	1	1
GO:0015994	chlorophyll metabolic process	5	0	0.01	1	1
GO:0015995	chlorophyll biosynthetic process	2	0	0	1	1
GO:0015996	chlorophyll catabolic process	3	0	0	1	1
GO:0016042	lipid catabolic process	9	0	0.01	1	1
GO:0016050	vesicle organization	2	0	0	1	1
GO:0016051	carbohydrate biosynthetic process	107	0	0.12	1	1
GO:0016052	carbohydrate catabolic process	60	0	0.07	1	1
GO:0016053	organic acid biosynthetic process	87	0	0.1	1	1
GO:0016054	organic acid catabolic process	9	0	0.01	1	1
GO:0016071	mRNA metabolic process	63	0	0.07	1	1
GO:0016072	rRNA metabolic process	36	0	0.04	1	1
GO:0016073	snRNA metabolic process	2	0	0	1	1
GO:0016114	terpenoid biosynthetic process	12	0	0.01	1	1
GO:0016125	sterol metabolic process	7	0	0.01	1	1
GO:0016126	sterol biosynthetic process	7	0	0.01	1	1
GO:0016180	snRNA processing	2	0	0	1	1
GO:0016197	endosomal transport	7	0	0.01	1	1
GO:0016226	iron-sulfur cluster assembly	12	0	0.01	1	1
GO:0016236	macroautophagy	1	0	0	1	1
GO:0016255	attachment of GPI anchor to protein	2	0	0	1	1
GO:0016311	dephosphorylation	45	0	0.05	1	1
GO:0016480	negative regulation of transcription by RNA polymerase III	2	0	0	1	1
GO:0016482	cytosolic transport	4	0	0	1	1
GO:0016485	protein processing	31	0	0.03	1	1
GO:0016553	base conversion or substitution editing	2	0	0	1	1
GO:0016556	mRNA modification	2	0	0	1	1
GO:0016559	peroxisome fission	8	0	0.01	1	1
GO:0016567	protein ubiquitination	64	0	0.07	1	1
GO:0016570	histone modification	16	0	0.02	1	1
GO:0016571	histone methylation	5	0	0.01	1	1
GO:0016573	histone acetylation	6	0	0.01	1	1
GO:0016575	histone deacetylation	2	0	0	1	1
GO:0016579	protein deubiquitination	34	0	0.04	1	1
GO:0016598	protein arginylation	3	0	0	1	1
GO:0016973	poly(A)+ mRNA export from nucleus	1	0	0	1	1
GO:0016998	cell wall macromolecule catabolic process	11	0	0.01	1	1
GO:0017003	protein-heme linkage	1	0	0	1	1
GO:0017004	cytochrome complex assembly	13	0	0.01	1	1
GO:0017006	protein-tetrapyrrole linkage	2	0	0	1	1
GO:0017007	protein-bilin linkage	1	0	0	1	1
GO:0017009	protein-phycocyanobilin linkage	1	0	0	1	1
GO:0017038	protein import	2	0	0	1	1
GO:0017062	respiratory chain complex III assembly	1	0	0	1	1
GO:0017121	plasma membrane phospholipid scrambling	1	0	0	1	1
GO:0017148	negative regulation of translation	5	0	0.01	1	1
GO:0017182	peptidyl-diphthamide metabolic process	2	0	0	1	1
GO:0017183	peptidyl-diphthamide biosynthetic process from peptidyl-histidine	2	0	0	1	1
GO:0017186	peptidyl-pyroglutamic acid biosynthetic process, using glutaminyl-peptide cyclotransferase	2	0	0	1	1
GO:0017196	N-terminal peptidyl-methionine acetylation	1	0	0	1	1
GO:0018022	peptidyl-lysine methylation	5	0	0.01	1	1
GO:0018142	protein-DNA covalent cross-linking	1	0	0	1	1
GO:0018143	nucleic acid-protein covalent cross-linking	1	0	0	1	1
GO:0018193	peptidyl-amino acid modification	55	0	0.06	1	1
GO:0018196	peptidyl-asparagine modification	1	0	0	1	1
GO:0018199	peptidyl-glutamine modification	2	0	0	1	1
GO:0018202	peptidyl-histidine modification	2	0	0	1	1
GO:0018205	peptidyl-lysine modification	14	0	0.02	1	1
GO:0018206	peptidyl-methionine modification	1	0	0	1	1
GO:0018208	peptidyl-proline modification	35	0	0.04	1	1
GO:0018279	protein N-linked glycosylation via asparagine	1	0	0	1	1
GO:0018342	protein prenylation	4	0	0	1	1
GO:0018393	internal peptidyl-lysine acetylation	6	0	0.01	1	1
GO:0018394	peptidyl-lysine acetylation	6	0	0.01	1	1
GO:0018410	C-terminal protein amino acid modification	2	0	0	1	1
GO:0019184	nonribosomal peptide biosynthetic process	4	0	0	1	1
GO:0019220	regulation of phosphate metabolic process	20	0	0.02	1	1
GO:0019288	isopentenyl diphosphate biosynthetic process, methylerythritol 4-phosphate pathway	5	0	0.01	1	1
GO:0019310	inositol catabolic process	3	0	0	1	1
GO:0019318	hexose metabolic process	28	0	0.03	1	1
GO:0019319	hexose biosynthetic process	4	0	0	1	1
GO:0019320	hexose catabolic process	3	0	0	1	1
GO:0019344	cysteine biosynthetic process	1	0	0	1	1
GO:0019346	transsulfuration	9	0	0.01	1	1
GO:0019359	nicotinamide nucleotide biosynthetic process	8	0	0.01	1	1
GO:0019362	pyridine nucleotide metabolic process	17	0	0.02	1	1
GO:0019363	pyridine nucleotide biosynthetic process	8	0	0.01	1	1
GO:0019395	fatty acid oxidation	3	0	0	1	1
GO:0019400	alditol metabolic process	1	0	0	1	1
GO:0019439	aromatic compound catabolic process	22	0	0.02	1	1
GO:0019441	tryptophan catabolic process to kynurenine	3	0	0	1	1
GO:0019627	urea metabolic process	2	0	0	1	1
GO:0019637	organophosphate metabolic process	224	0	0.25	1	1
GO:0019646	aerobic electron transport chain	9	0	0.01	1	1
GO:0019673	GDP-mannose metabolic process	2	0	0	1	1
GO:0019682	glyceraldehyde-3-phosphate metabolic process	5	0	0.01	1	1
GO:0019684	photosynthesis, light reaction	21	0	0.02	1	1
GO:0019693	ribose phosphate metabolic process	119	0	0.13	1	1
GO:0019720	Mo-molybdopterin cofactor metabolic process	2	0	0	1	1
GO:0019725	cellular homeostasis	31	0	0.03	1	1
GO:0019748	secondary metabolic process	2	0	0	1	1
GO:0019751	polyol metabolic process	19	0	0.02	1	1
GO:0019752	carboxylic acid metabolic process	249	0	0.28	1	1
GO:0019856	pyrimidine nucleobase biosynthetic process	2	0	0	1	1
GO:0019915	lipid storage	6	0	0.01	1	1
GO:0019941	modification-dependent protein catabolic process	52	0	0.06	1	1
GO:0022402	cell cycle process	32	0	0.04	1	1
GO:0022406	membrane docking	2	0	0	1	1
GO:0022411	cellular component disassembly	21	0	0.02	1	1
GO:0022414	reproductive process	10	0	0.01	1	1
GO:0022607	cellular component assembly	134	0	0.15	1	1
GO:0022613	ribonucleoprotein complex biogenesis	61	0	0.07	1	1
GO:0022618	ribonucleoprotein complex assembly	8	0	0.01	1	1
GO:0022622	root system development	18	0	0.02	1	1
GO:0022900	electron transport chain	30	0	0.03	1	1
GO:0022904	respiratory electron transport chain	11	0	0.01	1	1
GO:0023051	regulation of signaling	8	0	0.01	1	1
GO:0030001	metal ion transport	105	0	0.12	1	1
GO:0030003	cellular cation homeostasis	24	0	0.03	1	1
GO:0030026	cellular manganese ion homeostasis	21	0	0.02	1	1
GO:0030029	actin filament-based process	7	0	0.01	1	1
GO:0030036	actin cytoskeleton organization	7	0	0.01	1	1
GO:0030041	actin filament polymerization	7	0	0.01	1	1
GO:0030042	actin filament depolymerization	2	0	0	1	1
GO:0030071	regulation of mitotic metaphase/anaphase transition	4	0	0	1	1
GO:0030091	protein repair	2	0	0	1	1
GO:0030150	protein import into mitochondrial matrix	3	0	0	1	1
GO:0030163	protein catabolic process	86	0	0.1	1	1
GO:0030198	extracellular matrix organization	12	0	0.01	1	1
GO:0030243	cellulose metabolic process	47	0	0.05	1	1
GO:0030244	cellulose biosynthetic process	47	0	0.05	1	1
GO:0030258	lipid modification	6	0	0.01	1	1
GO:0030259	lipid glycosylation	3	0	0	1	1
GO:0030261	chromosome condensation	1	0	0	1	1
GO:0030417	nicotianamine metabolic process	2	0	0	1	1
GO:0030418	nicotianamine biosynthetic process	2	0	0	1	1
GO:0030488	tRNA methylation	2	0	0	1	1
GO:0030490	maturation of SSU-rRNA	2	0	0	1	1
GO:0030832	regulation of actin filament length	6	0	0.01	1	1
GO:0030833	regulation of actin filament polymerization	6	0	0.01	1	1
GO:0030834	regulation of actin filament depolymerization	2	0	0	1	1
GO:0030835	negative regulation of actin filament depolymerization	2	0	0	1	1
GO:0030837	negative regulation of actin filament polymerization	2	0	0	1	1
GO:0031023	microtubule organizing center organization	3	0	0	1	1
GO:0031047	gene silencing by RNA	13	0	0.01	1	1
GO:0031123	RNA 3'-end processing	7	0	0.01	1	1
GO:0031124	mRNA 3'-end processing	5	0	0.01	1	1
GO:0031145	anaphase-promoting complex-dependent catabolic process	1	0	0	1	1
GO:0031163	metallo-sulfur cluster assembly	12	0	0.01	1	1
GO:0031167	rRNA methylation	6	0	0.01	1	1
GO:0031324	negative regulation of cellular metabolic process	10	0	0.01	1	1
GO:0031325	positive regulation of cellular metabolic process	17	0	0.02	1	1
GO:0031327	negative regulation of cellular biosynthetic process	7	0	0.01	1	1
GO:0031328	positive regulation of cellular biosynthetic process	12	0	0.01	1	1
GO:0031329	regulation of cellular catabolic process	5	0	0.01	1	1
GO:0031331	positive regulation of cellular catabolic process	5	0	0.01	1	1
GO:0031333	negative regulation of protein-containing complex assembly	2	0	0	1	1
GO:0031365	N-terminal protein amino acid modification	3	0	0	1	1
GO:0031399	regulation of protein modification process	20	0	0.02	1	1
GO:0031400	negative regulation of protein modification process	2	0	0	1	1
GO:0031503	protein-containing complex localization	1	0	0	1	1
GO:0031570	DNA integrity checkpoint signaling	3	0	0	1	1
GO:0031577	spindle checkpoint signaling	2	0	0	1	1
GO:0031647	regulation of protein stability	3	0	0	1	1
GO:0032011	ARF protein signal transduction	2	0	0	1	1
GO:0032012	regulation of ARF protein signal transduction	2	0	0	1	1
GO:0032048	cardiolipin metabolic process	1	0	0	1	1
GO:0032049	cardiolipin biosynthetic process	1	0	0	1	1
GO:0032200	telomere organization	4	0	0	1	1
GO:0032259	methylation	27	0	0.03	1	1
GO:0032261	purine nucleotide salvage	5	0	0.01	1	1
GO:0032264	IMP salvage	5	0	0.01	1	1
GO:0032271	regulation of protein polymerization	6	0	0.01	1	1
GO:0032272	negative regulation of protein polymerization	2	0	0	1	1
GO:0032324	molybdopterin cofactor biosynthetic process	2	0	0	1	1
GO:0032365	intracellular lipid transport	1	0	0	1	1
GO:0032366	intracellular sterol transport	1	0	0	1	1
GO:0032392	DNA geometric change	4	0	0	1	1
GO:0032446	protein modification by small protein conjugation	68	0	0.08	1	1
GO:0032469	endoplasmic reticulum calcium ion homeostasis	3	0	0	1	1
GO:0032501	multicellular organismal process	45	0	0.05	1	1
GO:0032502	developmental process	45	0	0.05	1	1
GO:0032506	cytokinetic process	3	0	0	1	1
GO:0032507	maintenance of protein location in cell	9	0	0.01	1	1
GO:0032508	DNA duplex unwinding	4	0	0	1	1
GO:0032509	endosome transport via multivesicular body sorting pathway	3	0	0	1	1
GO:0032515	negative regulation of phosphoprotein phosphatase activity	2	0	0	1	1
GO:0032535	regulation of cellular component size	6	0	0.01	1	1
GO:0032780	negative regulation of ATP-dependent activity	1	0	0	1	1
GO:0032784	regulation of DNA-templated transcription elongation	1	0	0	1	1
GO:0032786	positive regulation of DNA-templated transcription, elongation	1	0	0	1	1
GO:0032787	monocarboxylic acid metabolic process	97	0	0.11	1	1
GO:0032940	secretion by cell	44	0	0.05	1	1
GO:0032954	regulation of cytokinetic process	3	0	0	1	1
GO:0032955	regulation of division septum assembly	3	0	0	1	1
GO:0032956	regulation of actin cytoskeleton organization	6	0	0.01	1	1
GO:0032958	inositol phosphate biosynthetic process	3	0	0	1	1
GO:0032968	positive regulation of transcription elongation by RNA polymerase II	1	0	0	1	1
GO:0032970	regulation of actin filament-based process	6	0	0.01	1	1
GO:0032981	mitochondrial respiratory chain complex I assembly	2	0	0	1	1
GO:0032984	protein-containing complex disassembly	21	0	0.02	1	1
GO:0033013	tetrapyrrole metabolic process	26	0	0.03	1	1
GO:0033014	tetrapyrrole biosynthetic process	19	0	0.02	1	1
GO:0033015	tetrapyrrole catabolic process	7	0	0.01	1	1
GO:0033036	macromolecule localization	171	0	0.19	1	1
GO:0033043	regulation of organelle organization	11	0	0.01	1	1
GO:0033044	regulation of chromosome organization	5	0	0.01	1	1
GO:0033045	regulation of sister chromatid segregation	4	0	0	1	1
GO:0033046	negative regulation of sister chromatid segregation	2	0	0	1	1
GO:0033047	regulation of mitotic sister chromatid segregation	2	0	0	1	1
GO:0033048	negative regulation of mitotic sister chromatid segregation	2	0	0	1	1
GO:0033108	mitochondrial respiratory chain complex assembly	4	0	0	1	1
GO:0033365	protein localization to organelle	36	0	0.04	1	1
GO:0033554	cellular response to stress	71	0	0.08	1	1
GO:0033566	gamma-tubulin complex localization	1	0	0	1	1
GO:0033617	mitochondrial cytochrome c oxidase assembly	1	0	0	1	1
GO:0033692	cellular polysaccharide biosynthetic process	58	0	0.06	1	1
GO:0033865	nucleoside bisphosphate metabolic process	14	0	0.02	1	1
GO:0033866	nucleoside bisphosphate biosynthetic process	4	0	0	1	1
GO:0033875	ribonucleoside bisphosphate metabolic process	14	0	0.02	1	1
GO:0034030	ribonucleoside bisphosphate biosynthetic process	4	0	0	1	1
GO:0034032	purine nucleoside bisphosphate metabolic process	14	0	0.02	1	1
GO:0034033	purine nucleoside bisphosphate biosynthetic process	4	0	0	1	1
GO:0034035	purine ribonucleoside bisphosphate metabolic process	2	0	0	1	1
GO:0034204	lipid translocation	1	0	0	1	1
GO:0034220	ion transmembrane transport	131	0	0.15	1	1
GO:0034227	tRNA thio-modification	1	0	0	1	1
GO:0034243	regulation of transcription elongation by RNA polymerase II	1	0	0	1	1
GO:0034248	regulation of cellular amide metabolic process	17	0	0.02	1	1
GO:0034249	negative regulation of cellular amide metabolic process	5	0	0.01	1	1
GO:0034250	positive regulation of cellular amide metabolic process	10	0	0.01	1	1
GO:0034308	primary alcohol metabolic process	3	0	0	1	1
GO:0034309	primary alcohol biosynthetic process	3	0	0	1	1
GO:0034311	diol metabolic process	2	0	0	1	1
GO:0034312	diol biosynthetic process	2	0	0	1	1
GO:0034314	Arp2/3 complex-mediated actin nucleation	5	0	0.01	1	1
GO:0034440	lipid oxidation	3	0	0	1	1
GO:0034470	ncRNA processing	66	0	0.07	1	1
GO:0034472	snRNA 3'-end processing	2	0	0	1	1
GO:0034477	U6 snRNA 3'-end processing	2	0	0	1	1
GO:0034504	protein localization to nucleus	5	0	0.01	1	1
GO:0034508	centromere complex assembly	2	0	0	1	1
GO:0034551	mitochondrial respiratory chain complex III assembly	1	0	0	1	1
GO:0034637	cellular carbohydrate biosynthetic process	95	0	0.11	1	1
GO:0034645	cellular macromolecule biosynthetic process	575	0	0.64	1	1
GO:0034655	nucleobase-containing compound catabolic process	12	0	0.01	1	1
GO:0034660	ncRNA metabolic process	118	0	0.13	1	1
GO:0034728	nucleosome organization	24	0	0.03	1	1
GO:0034754	cellular hormone metabolic process	5	0	0.01	1	1
GO:0034755	iron ion transmembrane transport	4	0	0	1	1
GO:0034968	histone lysine methylation	5	0	0.01	1	1
GO:0034975	protein folding in endoplasmic reticulum	4	0	0	1	1
GO:0035303	regulation of dephosphorylation	11	0	0.01	1	1
GO:0035304	regulation of protein dephosphorylation	11	0	0.01	1	1
GO:0035305	negative regulation of dephosphorylation	2	0	0	1	1
GO:0035308	negative regulation of protein dephosphorylation	2	0	0	1	1
GO:0035383	thioester metabolic process	2	0	0	1	1
GO:0035434	copper ion transmembrane transport	6	0	0.01	1	1
GO:0035437	maintenance of protein localization in endoplasmic reticulum	9	0	0.01	1	1
GO:0035592	establishment of protein localization to extracellular region	1	0	0	1	1
GO:0035601	protein deacylation	2	0	0	1	1
GO:0036260	RNA capping	3	0	0	1	1
GO:0036297	interstrand cross-link repair	1	0	0	1	1
GO:0040007	growth	22	0	0.02	1	1
GO:0040008	regulation of growth	22	0	0.02	1	1
GO:0042127	regulation of cell population proliferation	6	0	0.01	1	1
GO:0042147	retrograde transport, endosome to Golgi	4	0	0	1	1
GO:0042157	lipoprotein metabolic process	18	0	0.02	1	1
GO:0042158	lipoprotein biosynthetic process	17	0	0.02	1	1
GO:0042168	heme metabolic process	8	0	0.01	1	1
GO:0042176	regulation of protein catabolic process	2	0	0	1	1
GO:0042180	cellular ketone metabolic process	5	0	0.01	1	1
GO:0042181	ketone biosynthetic process	2	0	0	1	1
GO:0042219	cellular modified amino acid catabolic process	1	0	0	1	1
GO:0042221	response to chemical	126	0	0.14	1	1
GO:0042254	ribosome biogenesis	53	0	0.06	1	1
GO:0042255	ribosome assembly	3	0	0	1	1
GO:0042256	mature ribosome assembly	3	0	0	1	1
GO:0042274	ribosomal small subunit biogenesis	3	0	0	1	1
GO:0042325	regulation of phosphorylation	9	0	0.01	1	1
GO:0042357	thiamine diphosphate metabolic process	2	0	0	1	1
GO:0042364	water-soluble vitamin biosynthetic process	17	0	0.02	1	1
GO:0042398	cellular modified amino acid biosynthetic process	15	0	0.02	1	1
GO:0042401	cellular biogenic amine biosynthetic process	9	0	0.01	1	1
GO:0042430	indole-containing compound metabolic process	5	0	0.01	1	1
GO:0042436	indole-containing compound catabolic process	3	0	0	1	1
GO:0042440	pigment metabolic process	13	0	0.01	1	1
GO:0042445	hormone metabolic process	5	0	0.01	1	1
GO:0042537	benzene-containing compound metabolic process	3	0	0	1	1
GO:0042546	cell wall biogenesis	14	0	0.02	1	1
GO:0042548	regulation of photosynthesis, light reaction	2	0	0	1	1
GO:0042549	photosystem II stabilization	2	0	0	1	1
GO:0042558	pteridine-containing compound metabolic process	7	0	0.01	1	1
GO:0042559	pteridine-containing compound biosynthetic process	6	0	0.01	1	1
GO:0042592	homeostatic process	31	0	0.03	1	1
GO:0042723	thiamine-containing compound metabolic process	5	0	0.01	1	1
GO:0042724	thiamine-containing compound biosynthetic process	5	0	0.01	1	1
GO:0042726	flavin-containing compound metabolic process	8	0	0.01	1	1
GO:0042727	flavin-containing compound biosynthetic process	8	0	0.01	1	1
GO:0042770	signal transduction in response to DNA damage	3	0	0	1	1
GO:0042773	ATP synthesis coupled electron transport	9	0	0.01	1	1
GO:0042775	mitochondrial ATP synthesis coupled electron transport	9	0	0.01	1	1
GO:0042816	vitamin B6 metabolic process	1	0	0	1	1
GO:0042819	vitamin B6 biosynthetic process	1	0	0	1	1
GO:0042822	pyridoxal phosphate metabolic process	1	0	0	1	1
GO:0042823	pyridoxal phosphate biosynthetic process	1	0	0	1	1
GO:0043038	amino acid activation	52	0	0.06	1	1
GO:0043039	tRNA aminoacylation	52	0	0.06	1	1
GO:0043043	peptide biosynthetic process	456	0	0.51	1	1
GO:0043062	extracellular structure organization	12	0	0.01	1	1
GO:0043085	positive regulation of catalytic activity	6	0	0.01	1	1
GO:0043086	negative regulation of catalytic activity	3	0	0	1	1
GO:0043094	cellular metabolic compound salvage	5	0	0.01	1	1
GO:0043101	purine-containing compound salvage	5	0	0.01	1	1
GO:0043161	proteasome-mediated ubiquitin-dependent protein catabolic process	2	0	0	1	1
GO:0043171	peptide catabolic process	1	0	0	1	1
GO:0043173	nucleotide salvage	5	0	0.01	1	1
GO:0043242	negative regulation of protein-containing complex disassembly	2	0	0	1	1
GO:0043243	positive regulation of protein-containing complex disassembly	10	0	0.01	1	1
GO:0043244	regulation of protein-containing complex disassembly	12	0	0.01	1	1
GO:0043248	proteasome assembly	8	0	0.01	1	1
GO:0043254	regulation of protein-containing complex assembly	6	0	0.01	1	1
GO:0043413	macromolecule glycosylation	52	0	0.06	1	1
GO:0043414	macromolecule methylation	21	0	0.02	1	1
GO:0043419	urea catabolic process	2	0	0	1	1
GO:0043436	oxoacid metabolic process	249	0	0.28	1	1
GO:0043461	proton-transporting ATP synthase complex assembly	1	0	0	1	1
GO:0043462	regulation of ATP-dependent activity	1	0	0	1	1
GO:0043467	regulation of generation of precursor metabolites and energy	2	0	0	1	1
GO:0043484	regulation of RNA splicing	3	0	0	1	1
GO:0043487	regulation of RNA stability	5	0	0.01	1	1
GO:0043488	regulation of mRNA stability	5	0	0.01	1	1
GO:0043543	protein acylation	7	0	0.01	1	1
GO:0043545	molybdopterin cofactor metabolic process	4	0	0	1	1
GO:0043549	regulation of kinase activity	9	0	0.01	1	1
GO:0043603	cellular amide metabolic process	483	0	0.54	1	1
GO:0043604	amide biosynthetic process	459	0	0.51	1	1
GO:0043605	cellular amide catabolic process	2	0	0	1	1
GO:0043631	RNA polyadenylation	11	0	0.01	1	1
GO:0043632	modification-dependent macromolecule catabolic process	52	0	0.06	1	1
GO:0043647	inositol phosphate metabolic process	12	0	0.01	1	1
GO:0043648	dicarboxylic acid metabolic process	6	0	0.01	1	1
GO:0043650	dicarboxylic acid biosynthetic process	2	0	0	1	1
GO:0043666	regulation of phosphoprotein phosphatase activity	11	0	0.01	1	1
GO:0043687	post-translational protein modification	2	0	0	1	1
GO:0043933	protein-containing complex organization	114	0	0.13	1	1
GO:0044030	regulation of DNA methylation	1	0	0	1	1
GO:0044036	cell wall macromolecule metabolic process	11	0	0.01	1	1
GO:0044042	glucan metabolic process	87	0	0.1	1	1
GO:0044085	cellular component biogenesis	186	0	0.21	1	1
GO:0044087	regulation of cellular component biogenesis	9	0	0.01	1	1
GO:0044092	negative regulation of molecular function	3	0	0	1	1
GO:0044093	positive regulation of molecular function	6	0	0.01	1	1
GO:0044106	cellular amine metabolic process	14	0	0.02	1	1
GO:0044242	cellular lipid catabolic process	3	0	0	1	1
GO:0044248	cellular catabolic process	109	0	0.12	1	1
GO:0044255	cellular lipid metabolic process	150	0	0.17	1	1
GO:0044260	cellular macromolecule metabolic process	794	0	0.89	1	1
GO:0044262	cellular carbohydrate metabolic process	146	0	0.16	1	1
GO:0044264	cellular polysaccharide metabolic process	87	0	0.1	1	1
GO:0044265	cellular macromolecule catabolic process	72	0	0.08	1	1
GO:0044270	cellular nitrogen compound catabolic process	24	0	0.03	1	1
GO:0044272	sulfur compound biosynthetic process	19	0	0.02	1	1
GO:0044273	sulfur compound catabolic process	1	0	0	1	1
GO:0044275	cellular carbohydrate catabolic process	3	0	0	1	1
GO:0044282	small molecule catabolic process	26	0	0.03	1	1
GO:0044283	small molecule biosynthetic process	113	0	0.13	1	1
GO:0044550	secondary metabolite biosynthetic process	2	0	0	1	1
GO:0044728	DNA methylation or demethylation	1	0	0	1	1
GO:0044743	protein transmembrane import into intracellular organelle	3	0	0	1	1
GO:0044770	cell cycle phase transition	7	0	0.01	1	1
GO:0044772	mitotic cell cycle phase transition	4	0	0	1	1
GO:0044784	metaphase/anaphase transition of cell cycle	4	0	0	1	1
GO:0045005	DNA-templated DNA replication maintenance of fidelity	1	0	0	1	1
GO:0045010	actin nucleation	5	0	0.01	1	1
GO:0045017	glycerolipid biosynthetic process	28	0	0.03	1	1
GO:0045047	protein targeting to ER	15	0	0.02	1	1
GO:0045048	protein insertion into ER membrane	4	0	0	1	1
GO:0045116	protein neddylation	1	0	0	1	1
GO:0045132	meiotic chromosome segregation	3	0	0	1	1
GO:0045184	establishment of protein localization	139	0	0.15	1	1
GO:0045185	maintenance of protein location	9	0	0.01	1	1
GO:0045332	phospholipid translocation	1	0	0	1	1
GO:0045333	cellular respiration	32	0	0.04	1	1
GO:0045337	farnesyl diphosphate biosynthetic process	2	0	0	1	1
GO:0045338	farnesyl diphosphate metabolic process	2	0	0	1	1
GO:0045454	cell redox homeostasis	7	0	0.01	1	1
GO:0045727	positive regulation of translation	10	0	0.01	1	1
GO:0045786	negative regulation of cell cycle	5	0	0.01	1	1
GO:0045839	negative regulation of mitotic nuclear division	2	0	0	1	1
GO:0045841	negative regulation of mitotic metaphase/anaphase transition	2	0	0	1	1
GO:0045859	regulation of protein kinase activity	9	0	0.01	1	1
GO:0045892	negative regulation of DNA-templated transcription	2	0	0	1	1
GO:0045893	positive regulation of DNA-templated transcription	2	0	0	1	1
GO:0045901	positive regulation of translational elongation	10	0	0.01	1	1
GO:0045905	positive regulation of translational termination	10	0	0.01	1	1
GO:0045927	positive regulation of growth	22	0	0.02	1	1
GO:0045930	negative regulation of mitotic cell cycle	2	0	0	1	1
GO:0045934	negative regulation of nucleobase-containing compound metabolic process	3	0	0	1	1
GO:0045935	positive regulation of nucleobase-containing compound metabolic process	7	0	0.01	1	1
GO:0045936	negative regulation of phosphate metabolic process	2	0	0	1	1
GO:0045944	positive regulation of transcription by RNA polymerase II	1	0	0	1	1
GO:0046031	ADP metabolic process	43	0	0.05	1	1
GO:0046034	ATP metabolic process	98	0	0.11	1	1
GO:0046040	IMP metabolic process	7	0	0.01	1	1
GO:0046112	nucleobase biosynthetic process	3	0	0	1	1
GO:0046146	tetrahydrobiopterin metabolic process	2	0	0	1	1
GO:0046148	pigment biosynthetic process	6	0	0.01	1	1
GO:0046149	pigment catabolic process	3	0	0	1	1
GO:0046160	heme a metabolic process	2	0	0	1	1
GO:0046164	alcohol catabolic process	12	0	0.01	1	1
GO:0046165	alcohol biosynthetic process	9	0	0.01	1	1
GO:0046168	glycerol-3-phosphate catabolic process	3	0	0	1	1
GO:0046173	polyol biosynthetic process	6	0	0.01	1	1
GO:0046174	polyol catabolic process	12	0	0.01	1	1
GO:0046184	aldehyde biosynthetic process	1	0	0	1	1
GO:0046348	amino sugar catabolic process	11	0	0.01	1	1
GO:0046351	disaccharide biosynthetic process	36	0	0.04	1	1
GO:0046364	monosaccharide biosynthetic process	4	0	0	1	1
GO:0046365	monosaccharide catabolic process	3	0	0	1	1
GO:0046390	ribose phosphate biosynthetic process	55	0	0.06	1	1
GO:0046394	carboxylic acid biosynthetic process	72	0	0.08	1	1
GO:0046395	carboxylic acid catabolic process	9	0	0.01	1	1
GO:0046434	organophosphate catabolic process	15	0	0.02	1	1
GO:0046451	diaminopimelate metabolic process	4	0	0	1	1
GO:0046467	membrane lipid biosynthetic process	26	0	0.03	1	1
GO:0046471	phosphatidylglycerol metabolic process	1	0	0	1	1
GO:0046474	glycerophospholipid biosynthetic process	20	0	0.02	1	1
GO:0046486	glycerolipid metabolic process	38	0	0.04	1	1
GO:0046487	glyoxylate metabolic process	1	0	0	1	1
GO:0046488	phosphatidylinositol metabolic process	27	0	0.03	1	1
GO:0046490	isopentenyl diphosphate metabolic process	5	0	0.01	1	1
GO:0046493	lipid A metabolic process	5	0	0.01	1	1
GO:0046496	nicotinamide nucleotide metabolic process	17	0	0.02	1	1
GO:0046500	S-adenosylmethionine metabolic process	8	0	0.01	1	1
GO:0046578	regulation of Ras protein signal transduction	2	0	0	1	1
GO:0046653	tetrahydrofolate metabolic process	1	0	0	1	1
GO:0046654	tetrahydrofolate biosynthetic process	1	0	0	1	1
GO:0046700	heterocycle catabolic process	22	0	0.02	1	1
GO:0046838	phosphorylated carbohydrate dephosphorylation	9	0	0.01	1	1
GO:0046855	inositol phosphate dephosphorylation	9	0	0.01	1	1
GO:0046903	secretion	44	0	0.05	1	1
GO:0046907	intracellular transport	139	0	0.15	1	1
GO:0046916	cellular transition metal ion homeostasis	21	0	0.02	1	1
GO:0046937	phytochelatin metabolic process	2	0	0	1	1
GO:0046938	phytochelatin biosynthetic process	2	0	0	1	1
GO:0046939	nucleotide phosphorylation	43	0	0.05	1	1
GO:0046942	carboxylic acid transport	29	0	0.03	1	1
GO:0048024	regulation of mRNA splicing, via spliceosome	3	0	0	1	1
GO:0048229	gametophyte development	2	0	0	1	1
GO:0048278	vesicle docking	2	0	0	1	1
GO:0048280	vesicle fusion with Golgi apparatus	2	0	0	1	1
GO:0048284	organelle fusion	2	0	0	1	1
GO:0048285	organelle fission	26	0	0.03	1	1
GO:0048316	seed development	6	0	0.01	1	1
GO:0048364	root development	18	0	0.02	1	1
GO:0048367	shoot system development	18	0	0.02	1	1
GO:0048478	replication fork protection	1	0	0	1	1
GO:0048518	positive regulation of biological process	39	0	0.04	1	1
GO:0048519	negative regulation of biological process	38	0	0.04	1	1
GO:0048522	positive regulation of cellular process	17	0	0.02	1	1
GO:0048523	negative regulation of cellular process	24	0	0.03	1	1
GO:0048544	recognition of pollen	53	0	0.06	1	1
GO:0048583	regulation of response to stimulus	10	0	0.01	1	1
GO:0048608	reproductive structure development	6	0	0.01	1	1
GO:0048731	system development	24	0	0.03	1	1
GO:0048856	anatomical structure development	45	0	0.05	1	1
GO:0048878	chemical homeostasis	24	0	0.03	1	1
GO:0050000	chromosome localization	2	0	0	1	1
GO:0050657	nucleic acid transport	4	0	0	1	1
GO:0050658	RNA transport	4	0	0	1	1
GO:0050667	homocysteine metabolic process	9	0	0.01	1	1
GO:0050684	regulation of mRNA processing	3	0	0	1	1
GO:0050779	RNA destabilization	5	0	0.01	1	1
GO:0050790	regulation of catalytic activity	27	0	0.03	1	1
GO:0050801	ion homeostasis	24	0	0.03	1	1
GO:0050821	protein stabilization	3	0	0	1	1
GO:0050992	dimethylallyl diphosphate biosynthetic process	5	0	0.01	1	1
GO:0050993	dimethylallyl diphosphate metabolic process	5	0	0.01	1	1
GO:0051016	barbed-end actin filament capping	2	0	0	1	1
GO:0051028	mRNA transport	4	0	0	1	1
GO:0051052	regulation of DNA metabolic process	8	0	0.01	1	1
GO:0051053	negative regulation of DNA metabolic process	1	0	0	1	1
GO:0051056	regulation of small GTPase mediated signal transduction	2	0	0	1	1
GO:0051095	regulation of helicase activity	1	0	0	1	1
GO:0051097	negative regulation of helicase activity	1	0	0	1	1
GO:0051128	regulation of cellular component organization	24	0	0.03	1	1
GO:0051129	negative regulation of cellular component organization	5	0	0.01	1	1
GO:0051130	positive regulation of cellular component organization	10	0	0.01	1	1
GO:0051156	glucose 6-phosphate metabolic process	9	0	0.01	1	1
GO:0051168	nuclear export	4	0	0	1	1
GO:0051169	nuclear transport	12	0	0.01	1	1
GO:0051170	import into nucleus	5	0	0.01	1	1
GO:0051172	negative regulation of nitrogen compound metabolic process	10	0	0.01	1	1
GO:0051173	positive regulation of nitrogen compound metabolic process	17	0	0.02	1	1
GO:0051174	regulation of phosphorus metabolic process	20	0	0.02	1	1
GO:0051189	prosthetic group metabolic process	4	0	0	1	1
GO:0051202	phytochromobilin metabolic process	1	0	0	1	1
GO:0051205	protein insertion into membrane	4	0	0	1	1
GO:0051225	spindle assembly	8	0	0.01	1	1
GO:0051235	maintenance of location	15	0	0.02	1	1
GO:0051236	establishment of RNA localization	4	0	0	1	1
GO:0051246	regulation of protein metabolic process	39	0	0.04	1	1
GO:0051247	positive regulation of protein metabolic process	10	0	0.01	1	1
GO:0051248	negative regulation of protein metabolic process	7	0	0.01	1	1
GO:0051253	negative regulation of RNA metabolic process	2	0	0	1	1
GO:0051254	positive regulation of RNA metabolic process	7	0	0.01	1	1
GO:0051258	protein polymerization	7	0	0.01	1	1
GO:0051259	protein complex oligomerization	11	0	0.01	1	1
GO:0051260	protein homooligomerization	10	0	0.01	1	1
GO:0051261	protein depolymerization	2	0	0	1	1
GO:0051273	beta-glucan metabolic process	58	0	0.06	1	1
GO:0051274	beta-glucan biosynthetic process	58	0	0.06	1	1
GO:0051276	chromosome organization	37	0	0.04	1	1
GO:0051301	cell division	4	0	0	1	1
GO:0051303	establishment of chromosome localization	2	0	0	1	1
GO:0051304	chromosome separation	4	0	0	1	1
GO:0051306	mitotic sister chromatid separation	4	0	0	1	1
GO:0051310	metaphase plate congression	2	0	0	1	1
GO:0051315	attachment of mitotic spindle microtubules to kinetochore	2	0	0	1	1
GO:0051321	meiotic cell cycle	4	0	0	1	1
GO:0051336	regulation of hydrolase activity	11	0	0.01	1	1
GO:0051338	regulation of transferase activity	9	0	0.01	1	1
GO:0051346	negative regulation of hydrolase activity	2	0	0	1	1
GO:0051382	kinetochore assembly	1	0	0	1	1
GO:0051383	kinetochore organization	1	0	0	1	1
GO:0051493	regulation of cytoskeleton organization	6	0	0.01	1	1
GO:0051494	negative regulation of cytoskeleton organization	2	0	0	1	1
GO:0051603	proteolysis involved in protein catabolic process	81	0	0.09	1	1
GO:0051604	protein maturation	35	0	0.04	1	1
GO:0051606	detection of stimulus	2	0	0	1	1
GO:0051640	organelle localization	4	0	0	1	1
GO:0051641	cellular localization	195	0	0.22	1	1
GO:0051649	establishment of localization in cell	141	0	0.16	1	1
GO:0051651	maintenance of location in cell	9	0	0.01	1	1
GO:0051656	establishment of organelle localization	2	0	0	1	1
GO:0051668	localization within membrane	19	0	0.02	1	1
GO:0051693	actin filament capping	2	0	0	1	1
GO:0051726	regulation of cell cycle	30	0	0.03	1	1
GO:0051783	regulation of nuclear division	2	0	0	1	1
GO:0051784	negative regulation of nuclear division	2	0	0	1	1
GO:0051983	regulation of chromosome segregation	4	0	0	1	1
GO:0051985	negative regulation of chromosome segregation	2	0	0	1	1
GO:0052646	alditol phosphate metabolic process	3	0	0	1	1
GO:0055065	metal ion homeostasis	24	0	0.03	1	1
GO:0055071	manganese ion homeostasis	21	0	0.02	1	1
GO:0055074	calcium ion homeostasis	3	0	0	1	1
GO:0055076	transition metal ion homeostasis	21	0	0.02	1	1
GO:0055080	cation homeostasis	24	0	0.03	1	1
GO:0055082	cellular chemical homeostasis	24	0	0.03	1	1
GO:0055085	transmembrane transport	948	0	1.06	1	1
GO:0055086	nucleobase-containing small molecule metabolic process	162	0	0.18	1	1
GO:0061013	regulation of mRNA catabolic process	5	0	0.01	1	1
GO:0061014	positive regulation of mRNA catabolic process	5	0	0.01	1	1
GO:0061024	membrane organization	17	0	0.02	1	1
GO:0061025	membrane fusion	2	0	0	1	1
GO:0061157	mRNA destabilization	5	0	0.01	1	1
GO:0061458	reproductive system development	6	0	0.01	1	1
GO:0061919	process utilizing autophagic mechanism	12	0	0.01	1	1
GO:0065002	intracellular protein transmembrane transport	3	0	0	1	1
GO:0065003	protein-containing complex assembly	95	0	0.11	1	1
GO:0065004	protein-DNA complex assembly	26	0	0.03	1	1
GO:0065008	regulation of biological quality	52	0	0.06	1	1
GO:0065009	regulation of molecular function	27	0	0.03	1	1
GO:0070070	proton-transporting V-type ATPase complex assembly	3	0	0	1	1
GO:0070071	proton-transporting two-sector ATPase complex assembly	4	0	0	1	1
GO:0070072	vacuolar proton-transporting V-type ATPase complex assembly	3	0	0	1	1
GO:0070085	glycosylation	55	0	0.06	1	1
GO:0070189	kynurenine metabolic process	3	0	0	1	1
GO:0070475	rRNA base methylation	6	0	0.01	1	1
GO:0070585	protein localization to mitochondrion	3	0	0	1	1
GO:0070646	protein modification by small protein removal	34	0	0.04	1	1
GO:0070647	protein modification by small protein conjugation or removal	102	0	0.11	1	1
GO:0070726	cell wall assembly	12	0	0.01	1	1
GO:0070727	cellular macromolecule localization	148	0	0.17	1	1
GO:0070925	organelle assembly	13	0	0.01	1	1
GO:0070972	protein localization to endoplasmic reticulum	24	0	0.03	1	1
GO:0071103	DNA conformation change	11	0	0.01	1	1
GO:0071173	spindle assembly checkpoint signaling	2	0	0	1	1
GO:0071174	mitotic spindle checkpoint signaling	2	0	0	1	1
GO:0071545	inositol phosphate catabolic process	9	0	0.01	1	1
GO:0071569	protein ufmylation	3	0	0	1	1
GO:0071586	CAAX-box protein processing	12	0	0.01	1	1
GO:0071668	plant-type cell wall assembly	12	0	0.01	1	1
GO:0071669	plant-type cell wall organization or biogenesis	17	0	0.02	1	1
GO:0071692	protein localization to extracellular region	1	0	0	1	1
GO:0071702	organic substance transport	209	0	0.23	1	1
GO:0071705	nitrogen compound transport	193	0	0.22	1	1
GO:0071805	potassium ion transmembrane transport	29	0	0.03	1	1
GO:0071806	protein transmembrane transport	3	0	0	1	1
GO:0071816	tail-anchored membrane protein insertion into ER membrane	2	0	0	1	1
GO:0071824	protein-DNA complex subunit organization	26	0	0.03	1	1
GO:0071826	ribonucleoprotein complex subunit organization	8	0	0.01	1	1
GO:0071897	DNA biosynthetic process	1	0	0	1	1
GO:0071900	regulation of protein serine/threonine kinase activity	9	0	0.01	1	1
GO:0071941	nitrogen cycle metabolic process	2	0	0	1	1
GO:0071985	multivesicular body sorting pathway	5	0	0.01	1	1
GO:0072329	monocarboxylic acid catabolic process	3	0	0	1	1
GO:0072330	monocarboxylic acid biosynthetic process	37	0	0.04	1	1
GO:0072350	tricarboxylic acid metabolic process	2	0	0	1	1
GO:0072351	tricarboxylic acid biosynthetic process	2	0	0	1	1
GO:0072488	ammonium transmembrane transport	14	0	0.02	1	1
GO:0072503	cellular divalent inorganic cation homeostasis	3	0	0	1	1
GO:0072507	divalent inorganic cation homeostasis	3	0	0	1	1
GO:0072521	purine-containing compound metabolic process	122	0	0.14	1	1
GO:0072522	purine-containing compound biosynthetic process	58	0	0.06	1	1
GO:0072524	pyridine-containing compound metabolic process	18	0	0.02	1	1
GO:0072525	pyridine-containing compound biosynthetic process	9	0	0.01	1	1
GO:0072527	pyrimidine-containing compound metabolic process	9	0	0.01	1	1
GO:0072528	pyrimidine-containing compound biosynthetic process	9	0	0.01	1	1
GO:0072593	reactive oxygen species metabolic process	9	0	0.01	1	1
GO:0072594	establishment of protein localization to organelle	23	0	0.03	1	1
GO:0072595	maintenance of protein localization in organelle	9	0	0.01	1	1
GO:0072599	establishment of protein localization to endoplasmic reticulum	15	0	0.02	1	1
GO:0072655	establishment of protein localization to mitochondrion	3	0	0	1	1
GO:0072657	protein localization to membrane	19	0	0.02	1	1
GO:0080009	mRNA methylation	2	0	0	1	1
GO:0080120	CAAX-box protein maturation	12	0	0.01	1	1
GO:0080134	regulation of response to stress	2	0	0	1	1
GO:0080135	regulation of cellular response to stress	2	0	0	1	1
GO:0090066	regulation of anatomical structure size	6	0	0.01	1	1
GO:0090150	establishment of protein localization to membrane	19	0	0.02	1	1
GO:0090174	organelle membrane fusion	2	0	0	1	1
GO:0090231	regulation of spindle checkpoint	1	0	0	1	1
GO:0090266	regulation of mitotic cell cycle spindle assembly checkpoint	1	0	0	1	1
GO:0090305	nucleic acid phosphodiester bond hydrolysis	1	0	0	1	1
GO:0090329	regulation of DNA-templated DNA replication	1	0	0	1	1
GO:0090407	organophosphate biosynthetic process	128	0	0.14	1	1
GO:0090481	pyrimidine nucleotide-sugar transmembrane transport	7	0	0.01	1	1
GO:0090501	RNA phosphodiester bond hydrolysis	1	0	0	1	1
GO:0090529	cell septum assembly	3	0	0	1	1
GO:0097035	regulation of membrane lipid distribution	1	0	0	1	1
GO:0097354	prenylation	4	0	0	1	1
GO:0097435	supramolecular fiber organization	7	0	0.01	1	1
GO:0098655	cation transmembrane transport	110	0	0.12	1	1
GO:0098656	anion transmembrane transport	20	0	0.02	1	1
GO:0098660	inorganic ion transmembrane transport	120	0	0.13	1	1
GO:0098661	inorganic anion transmembrane transport	10	0	0.01	1	1
GO:0098662	inorganic cation transmembrane transport	110	0	0.12	1	1
GO:0098732	macromolecule deacylation	2	0	0	1	1
GO:0098771	inorganic ion homeostasis	24	0	0.03	1	1
GO:0098813	nuclear chromosome segregation	18	0	0.02	1	1
GO:0099116	tRNA 5'-end processing	3	0	0	1	1
GO:0099402	plant organ development	18	0	0.02	1	1
GO:0106380	purine ribonucleotide salvage	5	0	0.01	1	1
GO:0110053	regulation of actin filament organization	6	0	0.01	1	1
GO:0110102	ribulose bisphosphate carboxylase complex assembly	4	0	0	1	1
GO:0110154	RNA decapping	5	0	0.01	1	1
GO:0110156	methylguanosine-cap decapping	5	0	0.01	1	1
GO:0120009	intermembrane lipid transfer	10	0	0.01	1	1
GO:0140013	meiotic nuclear division	3	0	0	1	1
GO:0140014	mitotic nuclear division	15	0	0.02	1	1
GO:0140029	exocytic process	2	0	0	1	1
GO:0140056	organelle localization by membrane tethering	2	0	0	1	1
GO:0140352	export from cell	44	0	0.05	1	1
GO:0140673	co-transcriptional chromatin reassembly	1	0	0	1	1
GO:0140694	non-membrane-bounded organelle assembly	12	0	0.01	1	1
GO:1900247	regulation of cytoplasmic translational elongation	2	0	0	1	1
GO:1901071	glucosamine-containing compound metabolic process	11	0	0.01	1	1
GO:1901072	glucosamine-containing compound catabolic process	11	0	0.01	1	1
GO:1901135	carbohydrate derivative metabolic process	237	0	0.26	1	1
GO:1901136	carbohydrate derivative catabolic process	14	0	0.02	1	1
GO:1901137	carbohydrate derivative biosynthetic process	138	0	0.15	1	1
GO:1901264	carbohydrate derivative transport	22	0	0.02	1	1
GO:1901269	lipooligosaccharide metabolic process	5	0	0.01	1	1
GO:1901271	lipooligosaccharide biosynthetic process	5	0	0.01	1	1
GO:1901292	nucleoside phosphate catabolic process	3	0	0	1	1
GO:1901293	nucleoside phosphate biosynthetic process	75	0	0.08	1	1
GO:1901361	organic cyclic compound catabolic process	22	0	0.02	1	1
GO:1901475	pyruvate transmembrane transport	10	0	0.01	1	1
GO:1901565	organonitrogen compound catabolic process	113	0	0.13	1	1
GO:1901566	organonitrogen compound biosynthetic process	701	0	0.78	1	1
GO:1901575	organic substance catabolic process	206	0	0.23	1	1
GO:1901605	alpha-amino acid metabolic process	42	0	0.05	1	1
GO:1901606	alpha-amino acid catabolic process	6	0	0.01	1	1
GO:1901607	alpha-amino acid biosynthetic process	23	0	0.03	1	1
GO:1901615	organic hydroxy compound metabolic process	30	0	0.03	1	1
GO:1901616	organic hydroxy compound catabolic process	12	0	0.01	1	1
GO:1901617	organic hydroxy compound biosynthetic process	17	0	0.02	1	1
GO:1901642	nucleoside transmembrane transport	15	0	0.02	1	1
GO:1901657	glycosyl compound metabolic process	6	0	0.01	1	1
GO:1901661	quinone metabolic process	2	0	0	1	1
GO:1901663	quinone biosynthetic process	2	0	0	1	1
GO:1901698	response to nitrogen compound	10	0	0.01	1	1
GO:1901700	response to oxygen-containing compound	17	0	0.02	1	1
GO:1901879	regulation of protein depolymerization	2	0	0	1	1
GO:1901880	negative regulation of protein depolymerization	2	0	0	1	1
GO:1901891	regulation of cell septum assembly	3	0	0	1	1
GO:1901976	regulation of cell cycle checkpoint	1	0	0	1	1
GO:1901987	regulation of cell cycle phase transition	7	0	0.01	1	1
GO:1901988	negative regulation of cell cycle phase transition	5	0	0.01	1	1
GO:1901990	regulation of mitotic cell cycle phase transition	4	0	0	1	1
GO:1901991	negative regulation of mitotic cell cycle phase transition	2	0	0	1	1
GO:1902025	nitrate import	10	0	0.01	1	1
GO:1902099	regulation of metaphase/anaphase transition of cell cycle	4	0	0	1	1
GO:1902100	negative regulation of metaphase/anaphase transition of cell cycle	2	0	0	1	1
GO:1902221	erythrose 4-phosphate/phosphoenolpyruvate family amino acid metabolic process	6	0	0.01	1	1
GO:1902223	erythrose 4-phosphate/phosphoenolpyruvate family amino acid biosynthetic process	6	0	0.01	1	1
GO:1902531	regulation of intracellular signal transduction	3	0	0	1	1
GO:1902600	proton transmembrane transport	57	0	0.06	1	1
GO:1902679	negative regulation of RNA biosynthetic process	2	0	0	1	1
GO:1902680	positive regulation of RNA biosynthetic process	2	0	0	1	1
GO:1902767	isoprenoid biosynthetic process via mevalonate	2	0	0	1	1
GO:1902903	regulation of supramolecular fiber organization	6	0	0.01	1	1
GO:1902904	negative regulation of supramolecular fiber organization	2	0	0	1	1
GO:1903046	meiotic cell cycle process	3	0	0	1	1
GO:1903047	mitotic cell cycle process	15	0	0.02	1	1
GO:1903311	regulation of mRNA metabolic process	8	0	0.01	1	1
GO:1903313	positive regulation of mRNA metabolic process	5	0	0.01	1	1
GO:1903504	regulation of mitotic spindle checkpoint	1	0	0	1	1
GO:1903507	negative regulation of nucleic acid-templated transcription	2	0	0	1	1
GO:1903508	positive regulation of nucleic acid-templated transcription	2	0	0	1	1
GO:1903509	liposaccharide metabolic process	26	0	0.03	1	1
GO:1903825	organic acid transmembrane transport	12	0	0.01	1	1
GO:1904029	regulation of cyclin-dependent protein kinase activity	9	0	0.01	1	1
GO:1905037	autophagosome organization	1	0	0	1	1
GO:1905039	carboxylic acid transmembrane transport	12	0	0.01	1	1
GO:1905462	regulation of DNA duplex unwinding	1	0	0	1	1
GO:1905463	negative regulation of DNA duplex unwinding	1	0	0	1	1
GO:1905774	regulation of DNA helicase activity	1	0	0	1	1
GO:1905775	negative regulation of DNA helicase activity	1	0	0	1	1
GO:1905818	regulation of chromosome separation	4	0	0	1	1
GO:1905819	negative regulation of chromosome separation	2	0	0	1	1
GO:1990542	mitochondrial transmembrane transport	13	0	0.01	1	1
GO:2000104	negative regulation of DNA-templated DNA replication	1	0	0	1	1
GO:2000112	regulation of cellular macromolecule biosynthetic process	17	0	0.02	1	1
GO:2000113	negative regulation of cellular macromolecule biosynthetic process	5	0	0.01	1	1
GO:2000816	negative regulation of mitotic sister chromatid separation	2	0	0	1	1
GO:2001020	regulation of response to DNA damage stimulus	2	0	0	1	1
GO:2001251	negative regulation of chromosome organization	3	0	0	1	1

## Sheet: KEGG
ID	Description	GeneRatio	BgRatio	pvalue	p.adjust	qvalue	geneID	Count		KEGG pathway enrichment
514	Other types of O-glycan biosynthesis [PATH:ko00514]	1/13	14/11927	0.0151601	0.0303201	0.015958	Ha412HOChr09g0430141	1		Only one pathway enriched
