# Supplementary material for: Genomic Insights into Disease Resistance in Sunflower (Helianthus annuus): Identifying Key Regions and Candidate Genes for Verticillium dahliae Resistance
Source: Plants (Basel). 2024 Sep 14;13(18):2582. doi: 10.3390/plants13182582 (PMC11434647; doi:10.3390/plants13182582)
Supplement: Supplementary file 1 [file plants-13-02582-s001.zip › SI_TableS6_2024Sep13.xlsx]

## Sheet: Overview
This Supplement includes the following information
Tab 1	Tested candidate gene
Tab 2	qPCR reaction system
Tab 3	qPCR reaction condition
Tab 4	qPCR primers
Tab 5-14	qPCR results of 11 candidate genes

## Sheet: Gene
Tested Candidate gene ( Total of 11 genes)
Ha412HOChr08g0327051
Ha412HOChr09g0430181
Ha412HOChr16g0801161
Ha412HOChr16g0801181
Ha412HOChr16g0771591
Ha412HOChr09g0430281
Ha412HOChr13g0583041
Ha412HOChr04g0149911
Ha412HOChr12g0547861
Ha412HOChr09g0430161
Ha412HOChr15g0738411

## Sheet: reaction system
qRT-PCR reaction system
Regents	Volume（μL）
SYBR Green premix Ex Taq II（2x）	10
Forward Primer	1
Reverse Primer	1
cDNA	5
ddH2O	3
Total	20

## Sheet: reaction condition
qRT-PCR reaction conditions
Stage	Temperature	Time	Cycle
Stage1	95℃	30s	1
Stage2	95℃	5s	40
	60℃	30s	40
	72℃	15s	40
Stage3	95℃	15s	1
	60℃	30s	1
	95℃	15s	1
	40℃	30s	1

## Sheet: primers
qRT-PCR Primers used for endogenous control HaActin and 11 tested candidate genes
Control Gene		HaActin
	F	CACTGAGGCACCATTGAA
	R	CTGGCATAGAGGGAAAGC
Candidate 1		Ha412HOChr08g0327051
	F	GCAAAAAAATGGGCCTGACCT
	R	CATCCCACACGGTAAAGCTAA
Candidate 2		Ha412HOChr09g0430181
	F	GGCGAGCCTGAAATATCTGAAC
	R	TGTTTTTCAGCTGGCTCGG
Candidate 3		Ha412HOChr16g0801161
	F	AGCGTGGAATTTCATCTGCG
	R	CGCATGATCTTTGCCAATGC
Candidate 4		Ha412HOChr16g0801181
	F	CGGTTTTTCGCTCAGTTCTTT
	R	AGATGCGAGCTGGACCGATTG
Candidate 5		Ha412HOChr16g0771591
	F	GGAATGGAGTGCGTATGGAGT
	R	GGTCCACCTGCCTCATAGC
Candidate 6		Ha412HOChr09g0430281
	F	GTGGACAAATCTTGTGCGATCA
	R	TGCAAACTCCCATGGATCGT
Candidate 7		Ha412HOChr13g0583041
	F	TGGTTGTGGAGGAGGCATTT
	R	GATTTGCAAAACTCAGCGGGA
Candidate 8		Ha412HOChr04g0149911
	F	TGGACAAATCTTGTGCGATCAAA
	R	TGCAAACTCCCATGGATCGTC
Candidate 9		Ha412HOChr12g0547861
	F	TTGGTTTTTGTTTTTGGCGCAC
	R	GAGGTGGCAGATGGATGAATGA
Candidate 10		Ha412HOChr09g0430161
	F	CTAGGAATTGATCCTCCAAAGGGT
	R	AAACACAATGCATGCCTGAAATA
Candidate 11		Ha412HOChr15g0738411
	F	GAAACAACCAACTTTGAACGCC
	R	GCGCCATGCTTAAGATTGAAGG

## Sheet: Chr08g0327051
Ha412HOChr08g0327051				SAM1-136
Gene	Sample	Target Ct	Ref Ct	Average of Target CT	Average of Ref CT	△Ct	Average of△Ct	△△Ct	Average of△△Ct	2^(-△△Ct)(quantity)	Average of 2^(-△△Ct)(quantity)	SD
7051	0 Control	24.47	22.18	24.4033	21.8633	2.60667	2.54	0.0666667	0	0.954842	1.01342	0.206205			Control	Vd
7051	0 Control	24.65	21.22			2.78667		0.246667		0.842842				0d	1.01342	1.09902
7051	0 Control	24.09	22.19			2.22667		-0.313333		1.24258				1d	0.998698	2.08028
7051	0 Vd	25.06	21.63	24.6767	22.2	2.86	2.47667	0.32	-0.0633333	0.80107	1.09902	0.447233		3d	1.3809	8.47662
7051	0 Vd	24.05	22.11			1.85		-0.69		1.61328				5d	1.63122	6.47725
7051	0 Vd	24.92	22.86			2.72		0.18		0.882703				7d	1.95522	3.76581
7051	1 Control	25.3	22.43	25.355	22.6967	2.60333	2.65833	0.0633333	0.118333	0.95705	0.921921	0.0496806
7051	1 Control	25.41	22.33			2.71333		0.173333		0.886791
7051	1 Control		23.33
7051	1 Vd	22.28	21.02	23.8633	21.91	0.37	1.95333	-2.17	-0.586667	4.50023	2.08028	2.09689
7051	1 Vd	24.54	22.78			2.63		0.09		0.939523
7051	1 Vd	24.77	21.93			2.86		0.32		0.80107
7051	3 Control	24.32	21.2	23.61	21.4533	2.86667	2.15667	0.326667	-0.383333	0.797377	1.3809	0.519756
7051	3 Control	23.15	22.04			1.69667		-0.843333		1.79419
7051	3 Control	23.36	21.12			1.90667		-0.633333		1.55114
7051	3 Vd	21.32	22.63	22.2767	22.6267	-1.30667	-0.35	-3.84667	-2.89	14.3867	8.47662	5.32662
7051	3 Vd	23.15	22.6			0.523333		-2.01667		4.04648
7051	3 Vd	22.36	22.65			-0.266667		-2.80667		6.99666
7051	5 Control	24.33	23.13	25.0767	23.1267	1.20333	1.95	-1.33667	-0.59	2.52567	1.63122	0.807176
7051	5 Control	25.17	23.09			2.04333		-0.496667		1.41095
7051	5 Control	25.73	23.16			2.60333		0.0633333		0.95705
7051	5 Vd		22.49	23.305	22.5533	-22.5533	0.751667	-25.0933	-1.78833	3.57969e+07	3.80515	2.25743
7051	5 Vd	23.95	22.54			1.39667		-1.14333		2.20891
7051	5 Vd	22.66	22.63			0.106667		-2.43333		5.4014
7051	7 Control	23.33	23.13	24.0767	23.1267	0.203333	0.95	-2.33667	0.103333	5.05134	1.95522	2.68245
7051	7 Control	24.17	23.09			1.04333		1.04333		0.485205
7051	7 Control	24.73	23.16			1.60333		1.60333		0.329116
7051	7 Vd	22.33	23.13	23.0767	23.1267	-0.796667	-0.05	-3.27333	-0.875556	9.66878	3.76581	5.1145
7051	7 Vd	23.17	23.09			0.0433333		0.0433333		0.97041
7051	7 Vd	23.73	23.16			0.603333		0.603333		0.658231
Ha412HOChr08g0327051				SAM1-158
Gene	Sample	Target Ct	Ref Ct	Average of Target CT	Average of Ref CT	△Ct	Average of△Ct	△△Ct	Average of△△Ct	2^(-△△Ct)(quantity)	Average of 2^(-△△Ct)(quantity)	SD			Control	Vd
7051	0 Control	23.42	22.18	23.3467	22.1967	1.22333	1.15	0.0733333	0	0.950439	1.0245	0.280736		0d	1.0245	0.879329
7051	0 Control	23.69	22.22			1.49333		0.343333		0.788218				1d	1.28439	1.84333
7051	0 Control	22.93	22.19			0.733333		-0.416667		1.33484				3d	1.21239	5.38774
7051	0 Vd	24.13	23.63	24.2033	22.8667	1.26333	1.33667	0.113333	0.186667	0.92445	0.879329	0.0429441		5d	2.47948	3.12138
7051	0 Vd	24.21	22.11			1.34333		0.193333		0.874583				7d	1.97204	2.8018
7051	0 Vd	24.27	22.86			1.40333		0.253333		0.838956
7051	1 Control	23.56	22.43	23.2633	22.41	1.15	0.853333	3.55271e-15	-0.296667	1	1.28439	0.492581
7051	1 Control	23.56	22.33			1.15		3.55271e-15		1
7051	1 Control	22.67	22.47			0.26		-0.89		1.85318
7051	1 Vd	20.57	21.02	21.27	20.91	-0.34	0.36	-1.49	-0.79	2.80889	1.84333	0.842585
7051	1 Vd	21.51	20.78			0.6		-0.55		1.46409
7051	1 Vd	21.73	20.93			0.82		-0.33		1.25701
7051	3 Control	22.36	21.2	22.0133	21.12	1.24	0.893333	0.09	-0.256667	0.939523	1.21239	0.245189
7051	3 Control	21.77	21.04			0.65		-0.5		1.41421
7051	3 Control	21.91	21.12			0.79		-0.36		1.28343
7051	3 Vd	21.36	22.63	21.38	22.6267	-1.26667	-1.24667	-2.41667	-2.39667	5.33936	5.38774	1.39404
7051	3 Vd	21.77	22.6			-0.856667		-2.00667		4.01853
7051	3 Vd	21.01	22.65			-1.61667		-2.76667		6.80534
7051	5 Control	21.6	22.13	22.4267	22.46	-0.86	-0.0333333	-2.01	-1.18333	4.02782	2.47948	1.34095
7051	5 Control	22.83	23.09			0.37		-0.78		1.71713
7051	5 Control	22.85	22.16			0.39		-0.76		1.69349
7051	5 Vd	23.99	22.49	22.46	22.5533	1.43667	-0.0933333	0.286667	-1.24333	0.819794	3.12138	2.45734
7051	5 Vd	22.2	22.54			-0.353333		-1.50333		2.83497
7051	5 Vd	21.19	22.63			-1.36333		-2.51333		5.70938
7051	7 Control	22.6	23.13	23.0933	23.1267	-0.526667	-0.0333333	-1.38	-0.886667	2.60268	1.97204	0.783967
7051	7 Control	22.83	23.09			-0.296667		-1.15		2.21914
7051	7 Control	23.85	23.16			0.723333		-0.13		1.09429
7051	7 Vd	20.6	22.13	21.0933	22.1267	-1.52667	-1.03333	-1.88667	-1.39333	3.6978	2.8018	1.11383
7051	7 Vd	20.83	22.09			-1.29667		-1.65667		3.15287
7051	7 Vd	21.85	22.16			-0.276667		-0.636667		1.55473
Ha412HOChr08g0327051				SAM1-163
Gene	Sample	Target Ct	Ref Ct	Average of Target CT	Average of Ref CT	△Ct	Average of△Ct	△△Ct	Average of△△Ct	2^(-△△Ct)(quantity)	Average of 2^(-△△Ct)(quantity)	SD			Control	Vd
7051	0 Control	23.24	24.18	23.35	24.1967	-0.956667	-0.846667	-0.11	3.70074e-17	1.07923	1.00151	0.0680486		0d	1.00151	0.838559
7051	0 Control	23.42	24.22			-0.776667		0.07		0.952638				1d	1.31304	7.6123
7051	0 Control	23.39	24.19			-0.806667		0.04		0.972655				3d	2.02341	7.45469
7051	0 Vd	21.2	21.63	21.2767	21.8667	-0.666667	-0.59	0.18	0.256667	0.882703	0.838559	0.0614027		5d	1.11242	8.89936
7051	0 Vd	21.23	22.11			-0.636667		0.21		0.864537				7d	4.84319	6.5286
7051	0 Vd	21.4	21.86			-0.466667		0.38		0.768438
7051	1 Control	21.25	22.43	21.1767	22.41	-1.16	-1.23333	-0.313333	-0.386667	1.24258	1.31304	0.15243
7051	1 Control	20.99	22.33			-1.42		-0.573333		1.48796
7051	1 Control	21.29	22.47			-1.12		-0.273333		1.2086
7051	1 Vd	18.88	23.02	19.2067	22.91	-4.03	-3.70333	-3.18333	-2.85667	9.08404	7.6123	2.6597
7051	1 Vd	19.88	22.78			-3.03		-2.18333		4.54202
7051	1 Vd	18.86	22.93			-4.05		-3.20333		9.21084
7051	3 Control	19.23	21.2	19.2567	21.12	-1.89	-1.86333	-1.04333	-1.01667	2.06098	2.02341	0.0325381
7051	3 Control	19.27	21.04			-1.85		-1.00333		2.00463
7051	3 Control	19.27	21.12			-1.85		-1.00333		2.00463
7051	3 Vd	18.95	22.63	18.9	22.6267	-3.67667	-3.72667	-2.83	-2.88	7.11074	7.45469	1.46697
7051	3 Vd	19.15	22.6			-3.47667		-2.63		6.19026
7051	3 Vd	18.6	22.65			-4.02667		-3.18		9.06307
7051	5 Control	21.29	22.49	21.5667	22.5533	-1.26333	-0.986667	-0.416667	-0.14	1.33484	1.11242	0.192902
7051	5 Control	21.69	22.54			-0.863333		-0.0166667		1.01162
7051	5 Control	21.72	22.63			-0.833333		0.0133333		0.990801
7051	5 Vd	18.29	22.49	18.5667	22.5533	-4.26333	-3.98667	-3.41667	-3.14	10.6787	8.89936	1.54322
7051	5 Vd	18.69	22.54			-3.86333		-3.01667		8.09296
7051	5 Vd	18.72	22.63			-3.83333		-2.98667		7.9264
7051	7 Control	19.6	23.13	20.0933	23.1267	-3.52667	-3.03333	-2.68	-2.18667	6.40856	4.84319	1.89803
7051	7 Control	20.83	23.09			-2.29667		-1.45		2.73208
7051	7 Control	19.85	23.16			-3.27667		-2.43		5.38893
7051	7 Vd	19.6	22.13	19.26	22.7933	-3.19333	-3.53333	-2.34667	-2.68667	5.08648	6.5286	1.28475
7051	7 Vd	19.03	23.09			-3.76333		-2.91667		7.55099
7051	7 Vd	19.15	23.16			-3.64333		-2.79667		6.94833
Ha412HOChr08g0327051				SAM1-177
Gene	Sample	Target Ct	Ref Ct	Average of Target CT	Average of Ref CT	△Ct	Average of△Ct	△△Ct	Average of△△Ct	2^(-△△Ct)(quantity)	Average of 2^(-△△Ct)(quantity)	SD			Control	Vd
7051	0 Control	22.47	24.18	21.7367	24.1967	-1.72667	-2.46	0.733333	0	0.601513	1.07632	0.482179		0d	1.07632	1.44156
7051	0 Control	21.65	24.22			-2.54667		-0.0866667		1.06191				1d	2.16856	5.14049
7051	0 Control	21.09	24.19			-3.10667		-0.646667		1.56555				3d	1.15903	13.4217
7051	0 Vd	22.04	24.46	21.7	24.61	-2.57	-2.91	-0.11	-0.45	1.07923	1.44156	0.608044		5d	1.8436	9.58713
7051	0 Vd	22.01	24.64			-2.6		-0.14		1.10191				7d	2.72503	6.08487
7051	0 Vd	21.05	24.73			-3.56		-1.1		2.14355
7051	1 Control	23.76	24.55	23.39	24.4833	-0.723333	-1.09333	-0.723333	-1.09333	1.65099	2.16856	0.457673
7051	1 Control	23.26	24.41			-1.22333		-1.22333		2.33486
7051	1 Control	23.15	24.49			-1.33333		-1.33333		2.51984
7051	1 Vd	20.98	23.04	20.7667	23.12	-2.14	-2.35333	-2.14	-2.35333	4.40762	5.14049	0.674698
7051	1 Vd	20.6	23.03			-2.52		-2.52		5.73582
7051	1 Vd	20.72	23.29			-2.4		-2.4		5.27803
7051	3 Control	23.28	26.36	23.68	26.2467	-2.96667	-2.56667	-0.506667	-0.106667	1.42076	1.15903	0.47943
7051	3 Control	24.51	25.97			-1.73667		0.723333		0.605696
7051	3 Control	23.25	26.41			-2.99667		-0.536667		1.45062
7051	3 Vd	18.6	22.13	18.26	22.46	-3.86	-4.2	-3.86	-3.23	14.5203	12.905	9.56125
7051	3 Vd	18.03	23.09			-4.43		-4.43		21.5557
7051	3 Vd	18.15	22.16			-4.31		-1.4		2.63902
7051	5 Control	19.22	23.67	19.0767	23.5	-4.28	-4.28	-1.82	-1.82	3.53081	1.8436	1.46116
7051	5 Control	18.89	23.88							1
7051	5 Control	19.12	22.95							1
7051	5 Vd	17.63	23.28	17.67	23.39	-5.76	-5.72	-3.3	-3.26	9.84916	9.58713	0.453846
7051	5 Vd	17.63	23.2			-5.76		-3.3		9.84916
7051	5 Vd	17.75	23.69			-5.64		-3.18		9.06307
7051	7 Control	18.21	22.09	18.26	22.1633	-3.95333	-3.90333	-1.49333	-1.44333	2.81539	2.72503	0.209835
7051	7 Control	18.18	22.25			-3.98333		-1.52333		2.87454
7051	7 Control	18.39	22.15			-3.77333		-1.31333		2.48515
7051	7 Vd	19.06	24.84	19.1433	24.3133	-5.25333	-5.17	-2.68667		6.43824	6.08487	0.379917
7051	7 Vd	19.13	24.02			-5.18333		-2.61667		6.13331
7051	7 Vd	19.24	24.08			-5.07333		-2.50667		5.68305
Ha412HOChr08g0327051				SAM1-201
Gene	Sample	Target Ct	Ref Ct	Average of Target CT	Average of Ref CT	△Ct	Average of△Ct	△△Ct	Average of△△Ct	2^(-△△Ct)(quantity)	Average of 2^(-△△Ct)(quantity)	SD			Control	Vd
7051	0 Control	25.05	24.18	24.4033	24.1967	0.853333	0.206667	0.646667	0	0.638754	1.04756	0.356687		0d	1.04756	1.27037
7051	0 Control	24.13	24.22			-0.0666667		-0.273333		1.2086				1d	1.52665	2.78259
7051	0 Control	24.03	24.19			-0.166667		-0.373333		1.29534				3d	1.5958	2.00149
7051	0 Vd	24.51	24.46	24.51	24.61	-0.1	-0.1	-0.306667	-0.306667	1.23685	1.27037	0.357431		5d		3.33987
7051	0 Vd	24.92	24.64			0.31		0.103333		0.93088				7d	1.87772	2.38637
7051	0 Vd	24.1	24.73			-0.51		-0.716667		1.64338
7051	1 Control	25.04	25.55	25.08	25.4833	-0.443333	-0.403333	-0.65	-0.61	1.56917	1.52665	0.0423237
7051	1 Control	25.08	25.41			-0.403333		-0.61		1.52626
7051	1 Control	25.12	25.49			-0.363333		-0.57		1.48452
7051	1 Vd	21.68	23.04	21.8567	23.12	-1.44	-1.26333	-1.64667	-1.47	3.13109	2.78259	0.323857
7051	1 Vd	21.88	23.03			-1.24		-1.44667		2.72578
7051	1 Vd	22.01	23.29			-1.11		-1.31667		2.4909
7051	3 Control	25.56	26.36	25.88	26.2467	-0.686667	-0.366667	-0.893333	-0.573333	1.85746	1.5958	0.651066
7051	3 Control	26.68	25.97			0.433333		0.226667		0.854607
7051	3 Control	25.4	26.41			-0.846667		-1.05333		2.07532
7051	3 Vd	22.11	22.84	22.1867	22.98	-0.87	-0.793333	-1.07667	-1	2.10916	2.00149	0.0954119
7051	3 Vd	22.24	23.02			-0.74		-0.946667		1.92741
7051	3 Vd	22.21	23.08			-0.77		-0.976667		1.96791
7051	5 Control			#DIV/0!	#DIV/0!	#DIV/0!	#DIV/0!	#DIV/0!	#DIV/0!	#DIV/0!	#DIV/0!	#DIV/0!
7051	5 Control					#DIV/0!		#DIV/0!		#DIV/0!
7051	5 Control					#DIV/0!		#DIV/0!		#DIV/0!
7051	5 Vd	22.47	23.28	21.91	23.39	-0.92	-1.48	-1.12667	-1.68667	2.18354	3.33987	1.03747
7051	5 Vd	21.53	23.2			-1.86		-2.06667		4.18918
7051	5 Vd	21.73	23.69			-1.66		-1.86667		3.64689
7051	7 Control	20.19	21.09	20.5333	21.1633	-0.973333	-0.63	-1.18	-0.836667	2.26577	1.87772	0.658604
7051	7 Control	20.2	21.25			-0.963333		-1.17		2.25012
7051	7 Control	21.21	21.15			0.0466667		-0.16		1.11729
7051	7 Vd	21.6	22.13	20.9267	22.46	-0.86	-1.53333	-0.456667	-1.13	1.37237	2.38637	1.22637
7051	7 Vd	21.03	23.09			-1.43		-1.02667		2.03731
7051	7 Vd	20.15	22.16			-2.31		-1.90667		3.74942
Ha412HOChr08g0327051				SAM1-001
Gene	Sample	Target Ct	Ref Ct	Average of Target CT	Average of Ref CT	△Ct	Average of△Ct	△△Ct	Average of△△Ct	2^(-△△Ct)(quantity)	Average of 2^(-△△Ct)(quantity)	SD			Control	Vd
7051	0 Control	26.47	24.18	26.4033	24.1967	2.27333	2.20667	0.0666667	0	0.954842	1.01342	0.206205		0d	1.01342	1.09716
7051	0 Control	26.65	24.22			2.45333		0.246667		0.842842				1d	0.94655	2.08028
7051	0 Control	26.09	24.19			1.89333		-0.313333		1.24258				3d	1.03735	1.54741
7051	0 Vd	25.06	23.63	25.6767	23.5333	1.52667	2.14333	-0.68	-0.0633333	1.60214	1.09716	0.438974		5d	1.9212	2.08081
7051	0 Vd	26.05	23.11			2.51667		0.31		0.806642				7d	1.28301	2.06144
7051	0 Vd	25.92	23.86			2.38667		0.18		0.882703
7051	1 Control	25.3	23.43	25.3633	23.0767	2.22333	2.28667	0.0166667	0.08	0.988514	0.94655	0.0375942
7051	1 Control	25.41	22.33			2.33333		0.126667		0.915945
7051	1 Control	25.38	23.47			2.30333		0.0966667		0.935191
7051	1 Vd	22.28	22.02	23.8633	22.2433	0.0366667	1.62	-2.17	-0.586667	4.50023	2.08028	2.09689
7051	1 Vd	24.54	22.78			2.29667		0.09		0.939523
7051	1 Vd	24.77	21.93			2.52667		0.32		0.80107
7051	3 Control	25.32	23.2	25.2767	23.12	2.2	2.15667	-0.00666667	-0.05	1.00463	1.03735	0.0816313
7051	3 Control	25.15	23.04			2.03		-0.176667		1.13027
7051	3 Control	25.36	23.12			2.24		0.0333333		0.97716
7051	3 Vd	24.32	22.63	24.9433	23.2933	1.02667	1.65	-1.18	-0.556667	2.26577	1.54741	0.628076
7051	3 Vd	25.15	23.6			1.85667		-0.35		1.27456
7051	3 Vd	25.36	23.65			2.06667		-0.14		1.10191
7051	5 Control	24.33	23.13	24.41	23.1267	1.20333	1.28333	-1.00333	-0.923333	2.00463	1.9212	0.367434
7051	5 Control	24.17	23.09			1.04333		-1.16333		2.23974
7051	5 Control	24.73	23.16			1.60333		-0.603333		1.51922
7051	5 Vd	23.53	22.49	23.7133	22.5533	0.976667	1.16	-1.23	-1.04667	2.34567	2.08081	0.301171
7051	5 Vd	23.95	22.54			1.39667		-0.81		1.75321
7051	5 Vd	23.66	22.63			1.10667		-1.1		2.14355
7051	7 Control	25.33	23.13	25.0767	23.1267	2.20333	1.95	-0.0833333	-0.336667	1.05946	1.28301	0.286403
7051	7 Control	25.17	23.09			2.04333		-0.243333		1.18372
7051	7 Control	24.73	23.16			1.60333		-0.683333		1.60585
7051	7 Vd	23.33	23.13	23.7433	23.1267	0.203333	0.616667	-1.41667	-1.00333	2.66968	2.06144	0.590068
7051	7 Vd	24.17	23.09			1.04333		-0.576667		1.4914
7051	7 Vd	23.73	23.16			0.603333		-1.01667		2.02324
Ha412HOChr08g0327051				SAM1-010
Gene	Sample	Target Ct	Ref Ct	Average of Target CT	Average of Ref CT	△Ct	Average of△Ct	△△Ct	Average of△△Ct	2^(-△△Ct)(quantity)	Average of 2^(-△△Ct)(quantity)	SD
7051	0 Control	23.24	24.18	23.35	24.1967	-0.956667	-0.846667	-0.11	3.70074e-17	1.07923	1.00151	0.0680486			Control	Vd
7051	0 Control	23.42	24.22			-0.776667		0.07		0.952638				0d	1.00151	0.838559
7051	0 Control	23.39	24.19			-0.806667		0.04		0.972655				1d	1.02376	0.905444
7051	0 Vd	21.2	21.63	21.2767	21.8667	-0.666667	-0.59	0.18	0.256667	0.882703	0.838559	0.0614027		3d	1.01171	2.87479
7051	0 Vd	21.23	22.11			-0.636667		0.21		0.864537				5d	0.730636	1.77989
7051	0 Vd	21.4	21.86			-0.466667		0.38		0.768438				7d	1.19294	2.12828
7051	1 Control	22.6	23.13	23.0933	23.1267	-0.526667	-0.0333333	-0.526667	0.163333	1.4406	1.02376	0.548494
7051	1 Control	22.83	23.09			-0.296667		-0.296667		1.2283
7051	1 Control	23.85	23.16			0.723333		1.31333		0.40239
7051	1 Vd	20.88	21.02	20.8733	21.5767	-0.696667	-0.703333	0.15	0.143333	0.90125	0.905444	0.00726364
7051	1 Vd	20.88	21.78			-0.696667		0.15		0.90125
7051	1 Vd	20.86	21.93			-0.716667		0.13		0.913831
7051	3 Control	20.23	21.2	20.2567	21.12	-0.89	-0.863333	-0.0433333	-0.0166667	1.03049	1.01171	0.0162691
7051	3 Control	20.27	21.04			-0.85		-0.00333333		1.00231
7051	3 Control	20.27	21.12			-0.85		-0.00333333		1.00231
7051	3 Vd	20.23	22.63	20.2567	22.6267	-2.39667	-2.37	-1.55	-1.52333	2.92817	2.87479	0.046229
7051	3 Vd	20.27	22.6			-2.35667		-1.51		2.8481
7051	3 Vd	20.27	22.65			-2.35667		-1.51		2.8481
7051	5 Control	22.71	23.13	22.7333	23.1267	-0.416667	-0.393333	0.43	0.453333	0.742262	0.730636	0.0247421
7051	5 Control	22.7	23.09			-0.426667		0.42		0.747425
7051	5 Control	22.79	23.16			-0.336667		0.51		0.702222
7051	5 Vd	21.29	22.49	20.9	22.5533	-1.26333	-1.65333	-0.416667	-0.806667	1.33484	1.77989	0.385989
7051	5 Vd	20.69	22.54			-1.86333		-1.01667		2.02324
7051	5 Vd	20.72	22.63			-1.83333		-0.986667		1.9816
7051	7 Control	21.25	22.43	21.31	22.41	-1.16	-1.1	-0.313333	-0.253333	1.24258	1.19294	0.0590346
7051	7 Control	21.39	22.33			-1.02		-0.173333		1.12766
7051	7 Control	21.29	22.47			-1.12		-0.273333		1.2086
7051	7 Vd	20.6	22.13	21.0933	22.1267	-1.52667	-1.03333	-0.823333	-0.33	1.76949	1.34073	0.532996
7051	7 Vd	20.83	22.09			-1.29667		-0.593333		1.50873
7051	7 Vd	21.85	22.16			-0.276667		0.426667		0.743979
Ha412HOChr08g0327051				SAM1-014
Gene	Sample	Target Ct	Ref Ct	Average of Target CT	Average of Ref CT	△Ct	Average of△Ct	△△Ct	Average of△△Ct	2^(-△△Ct)(quantity)	Average of 2^(-△△Ct)(quantity)	SD			Control	Vd
7051	0 Control	25.42	24.18	25.68	24.1967	1.22333	1.48333	-0.26	7.40149e-17	1.19748	1.01049	0.178927		0d	1.01049	1.11246
7051	0 Control	25.69	24.22			1.49333		0.01		0.993092				1d	1.24607	2.47386
7051	0 Control	25.93	24.19			1.73333		0.25		0.840896				3d	1.43946	2.78372
7051	0 Vd	25.89	24.46	25.9433	24.61	1.28	1.33333	-0.203333	-0.15	1.15136	1.11246	0.0967569		5d	1.12311	1.27412
7051	0 Vd	26.09	24.64			1.48		-0.00333333		1.00231				7d	1.21634	1.75934
7051	0 Vd	25.85	24.73			1.24		-0.243333		1.18372
7051	1 Control	26.97	25.55	26.67	25.4833	1.48667	1.18667	0.00333333	-0.296667	0.997692	1.24607	0.257723
7051	1 Control	26.37	25.41			0.886667		-0.596667		1.51222
7051	1 Control	26.67	25.49			1.18667		-0.296667		1.2283
7051	1 Vd	23.28	23.04	23.2967	23.12	0.16	0.176667	-1.32333	-1.30667	2.50244	2.47386	0.0355833
7051	1 Vd	23.32	23.03			0.2		-1.28333		2.43401
7051	1 Vd	23.29	23.29			0.17		-1.31333		2.48515
7051	3 Control	26.46	25.36	26.5933	25.58	0.88	1.01333	-0.603333	-0.47	1.51922	1.43946	0.463064
7051	3 Control	26.17	25.97			0.59		-0.893333		1.85746
7051	3 Control	27.15	25.41			1.57		0.0866667		0.941696
7051	3 Vd	23.4	22.84	23.0533	22.98	0.42	0.0733333	-1.06333	-1.41	2.08975	2.78372	1.08757
7051	3 Vd	23.31	23.02		23.2333	0.33		-1.15333		2.22427
7051	3 Vd	22.45	23.08		23.54	-0.53		-2.01333		4.03714
7051	5 Control	25.56	23.6	25.1967	23.8567	1.70333	1.34	0.22	-0.143333	0.858565	1.12311	0.243519
7051	5 Control	25.11	23.94			1.25333		-0.23		1.17283
7051	5 Control	24.92	24.03			1.06333		-0.42		1.33793
7051	5 Vd	24.72	23.28	24.53	23.39	1.33	1.14	-0.153333	-0.343333	1.11214	1.27412	0.140987
7051	5 Vd	24.42	23.2			1.03		-0.453333		1.3692
7051	5 Vd	24.45	23.69			1.06		-0.423333		1.34102
7051	7 Control	24.84	24.13	24.7033	23.46	1.38	1.24333	-0.103333	-0.24	1.07425	1.21634	0.373077
7051	7 Control	24.23	23.09			0.77		-0.713333		1.63959
7051	7 Control	25.04	23.16			1.58		0.0966667		0.935191
7051	7 Vd	20.6	22.09	20.26	22.55	20.6	12.7433	20.6	12.7433	6.2919e-07	1.75934	3.04727
7051	7 Vd	20.03	22.25			20.03		20.03		9.34048e-07
7051	7 Vd	20.15	22.85			-2.4		-2.4		5.27803
Ha412HOChr08g0327051				SAM1-078
Gene	Sample	Target Ct	Ref Ct	Average of Target CT	Average of Ref CT	△Ct	Average of△Ct	△△Ct	Average of△△Ct	2^(-△△Ct)(quantity)	Average of 2^(-△△Ct)(quantity)	SD			Control	Vd
7051	0 Control	28.47	24.18	28.4033	24.1967	4.27333	4.20667	0.0666667	0	0.954842	1.01342	0.206205		0d	1.01342	0.860553
7051	0 Control	28.65	24.22			4.45333		0.246667		0.842842				1d	1.19258	1.51631
7051	0 Control	28.09	24.19			3.89333		-0.313333		1.24258				3d	1.03735	3.92615
7051	0 Vd	26.06	21.63	26.3433	21.8667	4.19333	4.47667	-0.0133333	0.27	1.00928	0.860553	0.263715		5d	1.54791	2.08081
7051	0 Vd	26.05	22.11			4.18333		-0.0233333		1.0163				7d	3.6766	4.96469
7051	0 Vd	26.92	21.86			5.05333		0.846667		0.556068
7051	1 Control	26.3	22.43	26.3633	22.41	3.89	3.95333	-0.316667	-0.253333	1.24545	1.19258	0.0473657
7051	1 Control	26.41	22.33			4		-0.206667		1.15402
7051	1 Control	26.38	22.47			3.97		-0.236667		1.17827
7051	1 Vd	24.28	21.02	24.53	20.91	3.37	3.62	-0.836667	-0.586667	1.78592	1.51631	0.258053
7051	1 Vd	24.54	20.78			3.63		-0.576667		1.4914
7051	1 Vd	24.77	20.93			3.86		-0.346667		1.27162
7051	3 Control	25.32	21.2	25.2767	21.12	4.2	4.15667	-0.00666667	-0.05	1.00463	1.03735	0.0816313
7051	3 Control	25.15	21.04			4.03		-0.176667		1.13027
7051	3 Control	25.36	21.12			4.24		0.0333333		0.97716
7051	3 Vd	25.01	22.63	24.895	22.6267	2.38333	2.30667	-1.82333	-1.9	3.53898	3.92615	1.54779
7051	3 Vd	24.34	22.6			1.71333		-2.49333		5.63077
7051	3 Vd	25.45	22.65			2.82333		-1.38333		2.6087
7051	5 Control	26.33	23.13	26.7433	23.1267	3.20333	3.61667	-1.00333	-0.59	2.00463	1.54791	0.443074
7051	5 Control	27.17	23.09			4.04333		-0.163333		1.11987
7051	5 Control	26.73	23.16			3.60333		-0.603333		1.51922
7051	5 Vd	25.53	22.49	25.7133	22.5533	2.97667	3.16	-1.23	-1.04667	2.34567	2.08081	0.301171
7051	5 Vd	25.95	22.54			3.39667		-0.81		1.75321
7051	5 Vd	25.66	22.63			3.10667		-1.1		2.14355
7051	7 Control	23.13	23.13	23.4533	23.1267	23.13	15.7444	18.9233	11.5378	2.01145e-06	3.6766	6.36805
7051	7 Control	23.36	23.09			23.36		19.1533		1.71503e-06
7051	7 Control	23.87	23.16			0.743333		-3.46333		11.0298
7051	7 Vd	22.06	23.84	22.4767	22.98	22.06	14.8167	17.9033	10.66	4.07906e-06	4.96469	8.5991
7051	7 Vd	22.13	22.02			22.13		17.9733		3.88586e-06
7051	7 Vd	23.24	23.08			0.26		-3.89667		14.8941
Ha412HOChr08g0327051				SAM1-100
Gene	Sample	Target Ct	Ref Ct	Average of Target CT	Average of Ref CT	△Ct	Average of△Ct	△△Ct	Average of△△Ct	2^(-△△Ct)(quantity)	Average of 2^(-△△Ct)(quantity)	SD			Control	Vd
7051	0 Control	25.42	24.18	25.68	24.1967	1.22333	1.48333	-0.26	7.40149e-17	1.19748	1.01049	0.178927		0d	1.01049	0.931716
7051	0 Control	25.69	24.22			1.49333		0.01		0.993092				1d	1.22909	0.86631
7051	0 Control	25.93	24.19			1.73333		0.25		0.840896				3d	0.817268	1.45316
7051	0 Vd	23.13	21.63	23.5367	21.8667	1.26333	1.67	-0.22	0.186667	1.16473	0.931716	0.350598		5d	0.904089	0.910183
7051	0 Vd	23.21	22.11			1.34333		-0.14		1.10191				7d	0.910183	0.62891
7051	0 Vd	24.27	21.86			2.40333		0.92		0.528509
7051	1 Control	23.56	22.43	23.5967	22.41	1.15	1.18667	-0.333333	-0.296667	1.25992	1.22909	0.053401
7051	1 Control	23.56	22.33			1.15		-0.333333		1.25992
7051	1 Control	23.67	22.47			1.26		-0.223333		1.16743
7051	1 Vd	22.57	21.02	22.6033	20.91	1.66	1.69333	0.176667	0.21	0.884745	0.86631	0.0671492
7051	1 Vd	22.51	20.78			1.6		0.116667		0.922316
7051	1 Vd	22.73	20.93			1.82		0.336667		0.791869
7051	3 Control	23.36	22.2	24.0467	22.12	1.24	1.92667	-0.243333	0.443333	1.18372	0.817268	0.408281
7051	3 Control	23.77	22.04			1.65		0.166667		0.890899
7051	3 Control	25.01	22.12			2.89		1.40667		0.377182
7051	3 Vd	23.23	22.63	23.6667	22.6267	0.603333	1.04	-0.88	-0.443333	1.84038	1.45316	0.576971
7051	3 Vd	23.32	22.6			0.693333		-0.79		1.72907
7051	3 Vd	24.45	22.65			1.82333		0.34		0.790041
7051	5 Control	24.6	23.13	24.76	23.1267	1.47333	1.63333	-0.01	0.15	1.00696	0.904089	0.0892811
7051	5 Control	24.83	23.09			1.70333		0.22		0.858565
7051	5 Control	24.85	23.16			1.72333		0.24		0.846745
7051	5 Vd	23.99	22.49	24.1267	22.5533	1.43667	1.57333	-0.0466667	0.09	1.03288	0.941669	0.0790487
7051	5 Vd	24.2	22.54			1.64667		0.163333		0.89296
7051	5 Vd	24.19	22.63			1.63667		0.153333		0.899171
7051	7 Control	22.19	21.09	22.5333	21.1633	1.02667	1.37	-0.456667	-0.113333	1.37237	1.13733	0.398914
7051	7 Control	22.2	21.25			1.03667		-0.446667		1.36289
7051	7 Control	23.21	21.15			2.04667		0.563333		0.676737
7051	7 Vd	24.6	22.13	23.9267	22.46	2.14	1.46667	2.14	0.91	0.22688	0.62891	0.381645
7051	7 Vd	23.03	23.09			0.57		0.57		0.673617
7051	7 Vd	24.15	22.16			1.69		0.02		0.986233
Ha412HOChr08g0327051				SAM1-88
Gene	Sample	Target Ct	Ref Ct	Average of Target CT	Average of Ref CT	△Ct	Average of△Ct	△△Ct	Average of△△Ct	2^(-△△Ct)(quantity)	Average of 2^(-△△Ct)(quantity)	SD			Control	Vd
7051	0 Control	26.36	24.18	26.3533	24.1967	2.16333	2.15667	0.00666667	-1.4803e-16	0.99539	1.00315	0.0976496		0d	1.00315	0.542711
7051	0 Control	26.21	24.22			2.01333		-0.143333		1.10445				1d	1.67707	0.518079
7051	0 Control	26.49	24.19			2.29333		0.136667		0.909618				3d	1.94558	1.42871
7051	0 Vd	24.88	21.63	24.9067	21.8667	3.01333	3.04	0.856667	0.883333	0.552227	0.542711	0.0309185		5d	0.970675	2.91038
7051	0 Vd	24.84	22.11			2.97333		0.816667		0.567752				7d	1.49411	1.42274
7051	0 Vd	25	21.86			3.13333		0.976667		0.508152
7051	1 Control	23.71	22.43	23.8233	22.41	1.3	1.41333	-0.856667	-0.743333	1.81085	1.67707	0.124157
7051	1 Control	23.92	22.33			1.51		-0.646667		1.56555
7051	1 Control	23.84	22.47			1.43		-0.726667		1.65481
7051	1 Vd	23.99	21.02	24.0167	20.91	3.08	3.10667	0.923333	0.95	0.527289	0.518079	0.0261409
7051	1 Vd	23.96	20.78			3.05		0.893333		0.538369
7051	1 Vd	24.1	20.93			3.19		1.03333		0.48858
7051	3 Control	22.18	21.2	22.32	21.12	1.06	1.2	-1.09667	-0.956667	2.1386	1.94558	0.16911
7051	3 Control	22.41	21.04			1.29		-0.866667		1.82344
7051	3 Control	22.37	21.12			1.25		-0.906667		1.87471
7051	3 Vd	24.05	22.63	24.3067	22.6267	1.42333	1.68	-0.733333	-0.476667	1.66248	1.42871	0.375656
7051	3 Vd	24.08	22.6			1.45333		-0.703333		1.62826
7051	3 Vd	24.79	22.65			2.16333		0.00666667		0.99539
7051	5 Control	25.22	23.13	25.33	23.1267	2.09333	2.20333	-0.0633333	0.0466667	1.04488	0.970675	0.0845454
7051	5 Control	25.3	23.09			2.17333		0.0166667		0.988514
7051	5 Control	25.47	23.16			2.34333		0.186667		0.878633
7051	5 Vd	23.19	22.49	23.17	22.5533	0.636667	0.616667	-1.52	-1.54	2.86791	2.91038	0.146814
7051	5 Vd	23.09	22.54			0.536667		-1.62		3.07375
7051	5 Vd	23.23	22.63			0.676667		-1.48		2.78949
7051	7 Control	23.33	23.13	24.0767	23.1267	0.203333	0.95	-1.21	-0.463333	2.31338	1.49411	0.739329
7051	7 Control	24.17	23.09			1.04333		-0.37		1.29235
7051	7 Control	24.73	23.16			1.60333		0.19		0.876606
7051	7 Vd	24.33	22.13	24.41	21.7933	2.53667	2.61667	-0.57	-0.49	1.48452	1.42274	0.272103
7051	7 Vd	24.17	21.09			2.37667		-0.73		1.65864
7051	7 Vd	24.73	22.16			2.93667		-0.17		1.12506
Ha412HOChr08g0327051				SAM1-132
Gene	Sample	Target Ct	Ref Ct	Average of Target CT	Average of Ref CT	△Ct	Average of△Ct	△△Ct	Average of△△Ct	2^(-△△Ct)(quantity)	Average of 2^(-△△Ct)(quantity)	SD			Control	Vd
7051	0 Control	25.8	24.18	25.6667	24.1967	1.60333	1.47	0.133333	0	0.911722	1.01935	0.252072		0d	1.01935	1.15009
7051	0 Control	25.92	24.22			1.72333		0.253333		0.838956				1d	0.921213	0.905377
7051	0 Control	25.28	24.19			1.08333		-0.386667		1.30737				3d	0.642153	1.42871
7051	0 Vd	22.14	21.63	23.4867	21.8667	0.273333	1.62	-1.19667	0.15	2.29209	1.15009	0.997044		5d	0.865912	1.16049
7051	0 Vd	23.84	22.11			1.97333		0.503333		0.705475				7d	2.07705	1.68875
7051	0 Vd	24.48	21.86			2.61333		1.14333		0.452712
7051	1 Control	23.82	22.43	24.0933	22.41	1.41	1.68333	-0.06	0.213333	1.04247	0.921213	0.36887
7051	1 Control	23.6	22.33			1.19		-0.28		1.21419
7051	1 Control	24.86	22.47			2.45		0.98		0.50698
7051	1 Vd	22.21	21.02	22.5433	20.91	1.3	1.63333	-0.17	0.163333	1.12506	0.905377	0.19025
7051	1 Vd	22.71	20.78			1.8		0.33		0.795536
7051	1 Vd	22.71	20.93			1.8		0.33		0.795536
7051	3 Control	23.17	21.2	23.23	21.12	2.05	2.11	0.58	0.64	0.668964	0.642153	0.0290316
7051	3 Control	23.3	21.04			2.18		0.71		0.61132
7051	3 Control	23.22	21.12			2.1		0.63		0.646176
7051	3 Vd		22.63	#DIV/0!	22.6267	-22.6267	-22.6267	-24.0967	-24.0967	1.79399e+07	1.79399e+07	0
7051	3 Vd		22.6			-22.6267		-24.0967		1.79399e+07
7051	3 Vd		22.65			-22.6267		-24.0967		1.79399e+07
7051	5 Control	24.38	23.13	24.8433	23.1267	1.25333	1.71667	-0.216667	0.246667	1.16205	0.865912	0.256568
7051	5 Control	25.09	23.09			1.96333		0.493333		0.710382
7051	5 Control	25.06	23.16			1.93333		0.463333		0.725309
7051	5 Vd	23.76	22.49	23.81	22.5533	1.20667	1.25667	-0.263333	-0.213333	1.20025	1.16049	0.0618317
7051	5 Vd	23.77	22.54			1.21667		-0.253333		1.19196
7051	5 Vd	23.9	22.63			1.34667		-0.123333		1.08925
7051	7 Control	23.6	23.13	23.76	23.1267	0.473333	0.633333	-1.21	-1.05	2.31338	2.07705	0.205114
7051	7 Control	23.83	23.09			0.703333		-0.98		1.97247
7051	7 Control	23.85	23.16			0.723333		-0.96		1.94531
7051	7 Vd	22.6	22.13	23.0933	22.1267	0.473333	0.966667	-1.16	-0.666667	2.23457	1.68875	0.661815
7051	7 Vd	23.83	22.09			1.70333		0.07		0.952638
7051	7 Vd	22.85	22.16			0.723333		-0.91		1.87905
Ha412HOChr08g0327051				SAM1-175
Gene	Sample	Target Ct	Ref Ct	Average of Target CT	Average of Ref CT	△Ct	Average of△Ct	△△Ct	Average of△△Ct	2^(-△△Ct)(quantity)	Average of 2^(-△△Ct)(quantity)	SD			Control	Vd
7051	0 Control	23.56	24.18	23.54	24.1967	-0.636667	-0.656667	0.02	0	0.986233	1.00031	0.0304663		0d	1.00031	0.827768
7051	0 Control	23.49	24.22			-0.706667		-0.05		1.03526				1d	1.13652	0.589096
7051	0 Control	23.57	24.19			-0.626667		0.03		0.97942				3d	1.06199	1.25986
7051	0 Vd	22.99	22.63	22.0267	22.2	0.79	-0.173333	1.44667	0.483333	0.366868	0.827768	0.530523		5d	1.35348	1.29866
7051	0 Vd	22.04	22.11			-0.16		0.496667		0.708742				7d	1.2593	1.70308
7051	0 Vd	21.05	21.86			-1.15		-0.493333		1.40769
7051	1 Control	21.09	22.43	21.62	22.41	-1.32	-0.79	-0.663333	-0.133333	1.58374	1.13652	0.387623
7051	1 Control	21.86	22.33			-0.55		0.106667		0.928731
7051	1 Control	21.91	22.47			-0.5		0.156667		0.897095
7051	1 Vd	21.05	21.02	21.02	20.91	0.14	0.11	0.796667	0.766667	0.575678	0.589096	0.0487963
7051	1 Vd	20.89	20.78			-0.02		0.636667		0.643197
7051	1 Vd	21.12	20.93			0.21		0.866667		0.548412
7051	3 Control	20.07	21.2	20.45	21.12	-1.05	-0.67	-0.393333	-0.0133333	1.31342	1.06199	0.375819
7051	3 Control	21.13	21.04			0.01		0.666667		0.629961
7051	3 Control	20.15	21.12			-0.97		-0.313333		1.24258
7051	3 Vd	21.25	22.63	21.68	22.6267	-1.37667	-0.946667	-0.72	-0.29	1.64718	1.25986	0.373794
7051	3 Vd	21.67	22.6			-0.956667		-0.3		1.23114
7051	3 Vd	22.12	22.65			-0.506667		0.15		0.90125
7051	5 Control	22.9	23.13	22.0367	23.1267	-0.226667	-1.09	0.43	-0.433333	0.742262	1.53984	0.95816
7051	5 Control	21.09	23.09			-2.03667		-1.38		2.60268
7051	5 Control	22.12	23.16			-1.00667		-0.35		1.27456
7051	5 Vd	21.67	22.49	21.5233	22.5533	-0.883333	-1.03	-0.226667	-0.373333	1.17013	1.29866	0.111709
7051	5 Vd	21.44	22.54			-1.11333		-0.456667		1.37237
7051	5 Vd	21.46	22.63			-1.09333		-0.436667		1.35347
7051	7 Control	21.6	23.13	22.0933	23.1267	-1.52667	-1.03333	-0.736667	-0.243333	1.66632	1.2593	0.493515
7051	7 Control	22.83	23.09			-0.296667		0.493333		0.710382
7051	7 Control	21.85	23.16			-1.27667		-0.486667		1.4012
7051	7 Vd	23.6	24.13	22.9267	23.46	0.14	-0.533333	0.03	-0.643333	0.97942	1.70308	0.875223
7051	7 Vd	23.03	23.09			-0.43		-0.54		1.45397
7051	7 Vd	22.15	23.16			-1.31		-1.42		2.67586
Ha412HOChr08g0327051				SAM1-184
Gene	Sample	Target Ct	Ref Ct	Average of Target CT	Average of Ref CT	△Ct	Average of△Ct	△△Ct	Average of△△Ct	2^(-△△Ct)(quantity)	Average of 2^(-△△Ct)(quantity)	SD			Control	Vd
7051	0 Control	25.8	24.18	25.6667	24.1967	1.60333	1.47	0.133333	0	0.911722	1.01935	0.252072		0d	1.01935	0.618675
7051	0 Control	25.92	24.22			1.72333		0.253333		0.838956				1d	0.797888	0.759898
7051	0 Control	25.28	24.19			1.08333		-0.386667		1.30737				3d	1.08538	1.36406
7051	0 Vd	22.97	20.66	22.9233	20.76	2.21	2.16333	0.74	0.693333	0.598739	0.618675	0.0216542		5d		0.973369
7051	0 Vd	22.87	20.95			2.11		0.64		0.641713				7d	0.973369	1.92341
7051	0 Vd	22.93	20.67			2.17		0.7		0.615572
7051	1 Control	24.17	22.74	24.5833	22.7567	1.41333	1.82667	-0.0566667	0.356667	1.04006	0.797888	0.209937
7051	1 Control	24.77	22.79			2.01333		0.543333		0.686184
7051	1 Control	24.81	22.74			2.05333		0.583333		0.66742
7051	1 Vd	26.15	23.98	25.8733	23.9933	2.15667	1.88	0.686667	0.41	0.621288	0.759898	0.125712
7051	1 Vd	25.67	23.04			1.67667		0.206667		0.866537
7051	1 Vd	25.8	24.96			1.80667		0.336667		0.791869
7051	3 Control	21.49	20.13	21.56	20.2067	1.28333	1.35333	-0.186667	-0.116667	1.13813	1.08538	0.060952
7051	3 Control	21.54	20.2			1.33333		-0.136667		1.09936
7051	3 Control	21.65	20.29			1.44333		-0.0266667		1.01866
7051	3 Vd	21.15	20.51	21.51	20.4633	0.686667	1.04667	-0.783333	-0.423333	1.7211	1.36406	0.316102
7051	3 Vd	21.77	20.38			1.30667		-0.163333		1.11987
7051	3 Vd	21.61	20.5			1.14667		-0.323333		1.25122
7051	5 Control			#DIV/0!	#DIV/0!	#DIV/0!	#DIV/0!	#DIV/0!	#DIV/0!	#DIV/0!	#DIV/0!	#DIV/0!
7051	5 Control					#DIV/0!		#DIV/0!		#DIV/0!
7051	5 Control					#DIV/0!		#DIV/0!		#DIV/0!
7051	5 Vd	23.09	22.24	23.7367	22.2433	0.846667	1.49333	-0.623333	0.0233333	1.54043	1.03779	0.435433
7051	5 Vd	24.08	22.27			1.83667		0.366667		0.775572
7051	5 Vd	24.04	22.22			1.79667		0.326667		0.797377
7051	7 Control	21.06	20.84	21.81	20.3133	0.746667	1.49667	-0.606667		1.52274	0.973369	0.476511
7051	7 Control	22.13	20.02			1.81667		0.463333		0.725309
7051	7 Control	22.24	20.08			1.92667		0.573333		0.672062
7051	7 Vd	20.7	20.13	20.6833	20.1567	0.543333	0.526667	-0.926667	-0.943333	1.90088	1.92341	0.0508213
7051	7 Vd	20.64	20.18			0.483333		-0.986667		1.9816
7051	7 Vd	20.71	20.16			0.553333		-0.916667		1.88775
Ha412HOChr08g0327051				SAM1-86
Gene	Sample	Target Ct	Ref Ct	Average of Target CT	Average of Ref CT	△Ct	Average of△Ct	△△Ct	Average of△△Ct	2^(-△△Ct)(quantity)	Average of 2^(-△△Ct)(quantity)	SD			Control	Vd
7051	0 Control	25.8	24.18	25.6667	24.1967	1.60333	1.47	0.133333	0	0.911722	1.01935	0.252072		0d	1.01935	1.00775
7051	0 Control	25.92	24.22			1.72333		0.253333		0.838956				1d	1.46527	0.522881
7051	0 Control	25.28	24.19			1.08333		-0.386667		1.30737				3d	0.964085	0.67327
7051	0 Vd	27.22	25.69	27.22	25.76	1.46	1.46	-0.01	-0.01	1.00696	1.00775	0.0488818		5d	1.45941	0.987664
7051	0 Vd	27.29	25.48			1.53		0.06		0.959264				7d	2.01988	2.34584
7051	0 Vd	27.15	26.11			1.39		-0.08		1.05702
7051	1 Control	24.05	23.73	24.7533	23.7433	0.306667	1.01	-1.16333	-0.46	2.23974	1.46527	0.670803
7051	1 Control	25.09	23.8			1.34667		-0.123333		1.08925
7051	1 Control	25.12	23.7			1.37667		-0.0933333		1.06683
7051	1 Vd	24.24	22.19	24.1933	21.7867	2.45333	2.40667	0.983333	0.936667	0.50581	0.522881	0.0265792
7051	1 Vd	24.11	21.49			2.32333		0.853333		0.553504
7051	1 Vd	24.23	21.68			2.44333		0.973333		0.509328
7051	3 Control	22.24	20.83	22.2167	20.6933	1.54667	1.52333	0.0766667	0.0533333	0.948246	0.964085	0.0332681
7051	3 Control	22.16	20.61			1.46667		-0.00333333		1.00231
7051	3 Control	22.25	20.64			1.55667		0.0866667		0.941696
7051	3 Vd	25.27	22.7	24.9333	22.83	2.44	2.10333	0.97	0.633333	0.510506	0.67327	0.253989
7051	3 Vd	24.35	22.99			1.52		0.05		0.965936
7051	3 Vd	25.18	22.8			2.35		0.88		0.543367
7051	5 Control	22.34	22.34	23.1167	22.08	0.26	1.03667	-1.21	-0.433333	2.31338	1.45941	0.740599
7051	5 Control	23.56	21.94			1.48		0.01		0.993092
7051	5 Control	23.45	21.96			1.37		-0.1		1.07177
7051	5 Vd	24.38	23.69	24.61	23.1	1.28	1.51	-0.19	0.04	1.14076	0.987664	0.20265
7051	5 Vd	24.48	23.56			1.38		-0.09		1.06437
7051	5 Vd	24.97	22.05			1.87		0.4		0.757858
7051	7 Control	21.95	21.46	21.8033	21.3433	0.606667	0.46	-0.863333	-1.01	1.81924	2.01988	0.188647
7051	7 Control	21.78	21.2			0.436667		-1.03333		2.04675
7051	7 Control	21.68	21.37			0.336667		-1.13333		2.19365
7051	7 Vd	22.6	22.13	22.26	22.46	0.14	-0.2	-0.87	-1.21	1.82766	2.34584	0.461635
7051	7 Vd	22.03	23.09			-0.43		-1.44		2.71321
7051	7 Vd	22.15	22.16			-0.31		-1.32		2.49666

## Sheet: Chr09g0430181
Ha412HOChr09g0430181				SAM1-136
Gene	Sample	Target Ct	Ref Ct	Average of Target CT	Average of Ref CT	△Ct	Average of△Ct	△△Ct	Average of△△Ct	2^(-△△Ct)(quantity)	Average of 2^(-△△Ct)(quantity)	SD
0181	0 Control	26.57	25.58	26.5033	25.2633	1.30667	1.24	0.0666667	0	0.954842	1.01342	0.206205			Control	Vd
0181	0 Control	26.75	24.62			1.48667		0.246667		0.842842				0d	1.01342	1.09902
0181	0 Control	26.19	25.59			0.926667		-0.313333		1.24258				1d	3.68768	2.08028
0181	0 Vd	27.16	25.03	26.7767	25.6	1.56	1.17667	0.32	-0.0633333	0.80107	1.09902	0.447233		3d	1.98102	1.46056
0181	0 Vd	26.15	25.51			0.55		-0.69		1.61328				5d	0.760993	1.77517
0181	0 Vd	27.02	26.26			1.42		0.18		0.882703				7d	1.09731	4.05621
0181	1 Control	25.4	25.83	25.3367	26.0967	-0.696667	-0.641667	-1.93667	-1.88167	3.8282	3.68768	0.198722
0181	1 Control	25.51	25.73			-0.586667		-1.82667		3.54717
0181	1 Control	25.1	26.73
0181	1 Vd	24.38	24.42	25.9633	25.31	-0.93	0.653333	-2.17	-0.586667	4.50023	2.08028	2.09689
0181	1 Vd	26.64	26.18			1.33		0.09		0.939523
0181	1 Vd	26.87	25.33			1.56		0.32		0.80107
0181	3 Control	24.42	24.6	24.3767	24.12	0.3	0.256667	-0.94	-0.983333	1.91853	1.98102	0.15589
0181	3 Control	24.25	24.34			0.13		-1.11		2.15846
0181	3 Control	24.46	23.42			0.34		-0.9		1.86607
0181	3 Vd	25.42	24.93	25.71	24.9267	0.493333	0.783333	-0.746667	-0.456667	1.67791	1.46056	0.567966
0181	3 Vd	25.25	24.9			0.323333		-0.916667		1.88775
0181	3 Vd	26.46	24.95			1.53333		0.293333		0.816014
0181	5 Control	26.43	25.43	27.1767	25.4267	1.00333	1.75	-0.236667	0.51	1.17827	0.760993	0.376561
0181	5 Control	27.27	25.39			1.84333		0.603333		0.658231
0181	5 Control	27.83	25.46			2.40333		1.16333		0.44648
0181	5 Vd	2.1	24.79	17.6367	24.8533	-22.7533	0.551667	-23.9933	-0.688333	1.66999e+07	1.77517	1.05313
0181	5 Vd	26.05	24.84			1.19667		-0.0433333		1.03049
0181	5 Vd	24.76	24.93			-0.0933333		-1.33333		2.51984
0181	7 Control	25.43	25.43	26.1767	25.4267	0.00333333	0.75	-1.23667	0.336667	2.35653	1.09731	1.0942
0181	7 Control	26.27	25.39			0.843333		0.843333		0.557354
0181	7 Control	26.83	25.46			1.40333		1.40333		0.378055
0181	7 Vd	23.42	25.43	24.3767	25.4267	-2.00667	-1.05	-3.18333	-1.44222	9.08404	4.05621	4.37368
0181	7 Vd	25.25	25.39			-0.176667		-0.176667		1.13027
0181	7 Vd	24.46	25.46			-0.966667		-0.966667		1.95432
Ha412HOChr09g0430181				SAM1-158
Gene	Sample	Target Ct	Ref Ct	Average of Target CT	Average of Ref CT	△Ct	Average of△Ct	△△Ct	Average of△△Ct	2^(-△△Ct)(quantity)	Average of 2^(-△△Ct)(quantity)	SD			Control	Vd
0181	0 Control	25.05	24.38	24.4033	24.3967	0.653333	0.00666667	0.646667	0	0.638754	1.04756	0.356687		0d	1.04756	1.1905
0181	0 Control	24.13	24.42			-0.266667		-0.273333		1.2086				1d	0.725494	2.40565
0181	0 Control	24.03	24.39			-0.366667		-0.373333		1.29534				3d	0.182708	6.26687
0181	0 Vd	24.51	25.83	24.8433	25.0667	-0.556667	-0.223333	-0.563333	-0.23	1.47768	1.1905	0.257115		5d		7.48045
0181	0 Vd	24.92	24.31			-0.146667		-0.153333		1.11214				7d	40.3823	4.82819
0181	0 Vd	25.1	25.06			0.0333333		0.0266667		0.981686
0181	1 Control	25.04	24.63	25.08	24.61	0.43	0.47	0.423333	0.463333	0.7457	0.725494	0.020113
0181	1 Control	25.08	24.53			0.47		0.463333		0.725309
0181	1 Control	25.12	24.67			0.51		0.503333		0.705475
0181	1 Vd	21.68	23.22	21.8567	23.11	-1.43	-1.25333	-1.43667	-1.26	2.70695	2.40565	0.279986
0181	1 Vd	21.88	22.98			-1.23		-1.23667		2.35653
0181	1 Vd	22.01	23.13			-1.1		-1.10667		2.15348
0181	3 Control	25.56	23.4	25.88	23.32	2.24	2.56	2.23333	2.55333	0.212667	0.182708	0.0745426
0181	3 Control	26.68	23.24			3.36		3.35333		0.0978467
0181	3 Control	25.4	23.32			2.08		2.07333		0.23761
0181	3 Vd	22.11	24.83	22.1867	24.8267	-2.71667	-2.64	-2.72333	-2.64667	6.60397	6.26687	0.298744
0181	3 Vd	22.24	24.8			-2.58667		-2.59333		6.03491
0181	3 Vd	22.21	24.85			-2.61667		-2.62333		6.16172
0181	5 Control		24.33	#DIV/0!	24.66	-24.66	-24.66	-24.6667	-24.6667	2.66322e+07	2.66322e+07	4.56253e-09
0181	5 Control		25.29			-24.66		-24.6667		2.66322e+07
0181	5 Control		24.36			-24.66		-24.6667		2.66322e+07
0181	5 Vd	22.47	24.69	21.91	24.7533	-2.28333	-2.84333	-2.29	-2.85	4.89056	7.48045	2.32367
0181	5 Vd	21.53	24.74			-3.22333		-3.23		9.38268
0181	5 Vd	21.73	24.83			-3.02333		-3.03		8.1681
0181	7 Control	22.19	25.33	21.8667	25.3267	-3.13667	-3.46	-3.60667	-3.93	12.1819	16.1027	6.86398
0181	7 Control	22.2	25.29			-3.12667		-3.59667		12.0977
0181	7 Control	21.21	25.36			-4.11667		-4.58667		24.0284
0181	7 Vd	21.6	24.33	21.26	24.3267	-2.72667	-3.06667	-1.47333	-1.81333	2.77663	3.56386	0.701327
0181	7 Vd	21.03	24.29			-3.29667		-2.04333		4.12197
0181	7 Vd	21.15	24.36			-3.17667		-1.92333		3.79298
Ha412HOChr09g0430181				SAM1-163
Gene	Sample	Target Ct	Ref Ct	Average of Target CT	Average of Ref CT	△Ct	Average of△Ct	△△Ct	Average of△△Ct	2^(-△△Ct)(quantity)	Average of 2^(-△△Ct)(quantity)	SD			Control	Vd
0181	0 Control	21.24	23.18	21.6833	23.1967	-1.95667	-1.51333	-0.443333	0	1.35974	1.06178	0.405402		0d	1.00151	1.05652
0181	0 Control	22.42	23.22			-0.776667		0.736667		0.600124				1d	3.30866	0.759645
0181	0 Control	21.39	23.19			-1.80667		-0.293333		1.22547				3d	2.11656	4.69616
0181	0 Vd	22.2	23.63	22.2767	23.8667	-1.66667	-1.59	-0.153333	-0.0766667	1.11214	1.05652	0.0773625		5d	2.05047	0.700781
0181	0 Vd	22.23	23.11			-1.63667		-0.123333		1.08925				7d	3.05102	4.11276
0181	0 Vd	22.4	24.86			-1.46667		0.0466667		0.968171
0181	1 Control	21.25	24.43	21.1767	24.41	-3.16	-3.23333	-1.64667	-1.72	3.13109	3.30866	0.384099
0181	1 Control	20.99	24.33			-3.42		-1.90667		3.74942
0181	1 Control	21.29	24.47			-3.12		-1.60667		3.04547
0181	1 Vd	22.88	23.02	22.54	23.5767	-0.696667	-1.03667	0.816667	0.476667	0.567752	0.759645	0.325528
0181	1 Vd	21.88	23.78			-1.69667		-0.183333		1.1355
0181	1 Vd	22.86	23.93			-0.716667		0.796667		0.575678
0181	3 Control	21.23	23.2	20.59	23.12	-1.89	-2.53	-0.376667	-1.01667	1.29834	2.11656	0.708601
0181	3 Control	20.27	23.04			-2.85		-1.33667		2.52567
0181	3 Control	20.27	23.12			-2.85		-1.33667		2.52567
0181	3 Vd	18.95	22.63	18.9	22.6267	-3.67667	-3.72667	-2.16333	-2.21333	4.47949	4.69616	0.92413
0181	3 Vd	19.15	22.6			-3.47667		-1.96333		3.89962
0181	3 Vd	18.6	22.65			-4.02667		-2.51333		5.70938
0181	5 Control	19.6	22.49	20.0933	22.5533	-2.95333	-2.46	-1.44	-0.946667	2.71321	2.05047	0.803572
0181	5 Control	20.83	22.54			-1.72333		-0.21		1.15669
0181	5 Control	19.85	22.63			-2.70333		-1.19		2.28153
0181	5 Vd	21.29	22.49	21.5667	22.5533	-1.26333	-0.986667	0.25	0.526667	0.840896	0.700781	0.121521
0181	5 Vd	21.69	22.54			-0.863333		0.65		0.63728
0181	5 Vd	21.72	22.63			-0.833333		0.68		0.624165
0181	7 Control	19.6	23.13	20.0933	23.1267	-3.52667	-3.03333	-2.01333	-1.52	4.03714	3.05102	1.19568
0181	7 Control	20.83	23.09			-2.29667		-0.783333		1.7211
0181	7 Control	19.85	23.16			-3.27667		-1.76333		3.39482
0181	7 Vd	19.6	22.13	19.26	22.7933	-3.19333	-3.53333	-1.68	-2.02	3.20428	4.11276	0.809344
0181	7 Vd	19.03	23.09			-3.76333		-2.25		4.75683
0181	7 Vd	19.15	23.16			-3.64333		-2.13		4.37717
Ha412HOChr09g0430181				SAM1-177
Gene	Sample	Target Ct	Ref Ct	Average of Target CT	Average of Ref CT	△Ct	Average of△Ct	△△Ct	Average of△△Ct	2^(-△△Ct)(quantity)	Average of 2^(-△△Ct)(quantity)	SD			Control	Vd
0181	0 Control	23.47	24.18	23.07	24.1967	-0.726667	-1.12667	0.4	0	0.757858	1.1331	0.728273		0d	1.1331	1.14108
0181	0 Control	23.65	24.22			-0.546667		0.58		0.668964				1d	2.16856	1.95833
0181	0 Control	22.09	24.19			-2.10667		-0.98		1.97247				3d	10.169	1.74722
0181	0 Vd	23.04	24.46	23.3667	24.61	-1.57	-1.24333	-0.443333	-0.116667	1.35974	1.14108	0.403736		5d	3.63236	4.05385
0181	0 Vd	23.01	24.64			-1.6		-0.473333		1.38831				7d	4.32571	13.1232
0181	0 Vd	24.05	24.73			-0.56		0.566667		0.675175
0181	1 Control	23.76	24.55	23.39	24.4833	-0.723333	-1.09333	-0.723333	-1.09333	1.65099	2.16856	0.457673
0181	1 Control	23.26	24.41			-1.22333		-1.22333		2.33486
0181	1 Control	23.15	24.49			-1.33333		-1.33333		2.51984
0181	1 Vd	22.28	23.04	22.1533	23.12	-0.84	-0.966667	-0.84	-0.966667	1.79005	1.95833	0.151793
0181	1 Vd	22.06	23.03			-1.06		-1.06		2.08493
0181	1 Vd	22.12	23.29			-1		-1		2
0181	3 Control	21.6	24.36	20.5933	24.9133	-3.31333	-4.32	-2.18667	-3.19333	4.55252	10.169	4.89384
0181	3 Control	20.03	25.97			-4.88333		-3.75667		13.5167
0181	3 Control	20.15	24.41			-4.76333		-3.63667		12.4379
0181	3 Vd	22.6	23.13	21.9267	23.1267	-0.526667	-1.2	-0.526667	-0.785556	1.4406	1.74722	0.356635
0181	3 Vd	22.03	23.09			-1.09667		-1.09667		2.1386
0181	3 Vd	21.15	23.16			-1.97667		-0.733333		1.66248
0181	5 Control	19.22	23.67	19.0767	23.5	-4.28	-4.28	-3.15333	-3.15333	8.89709	3.63236	4.55939
0181	5 Control	18.89	23.88							1
0181	5 Control	19.12	22.95							1
0181	5 Vd	19.63	23.28	20.3367	23.39	-3.76	-3.05333	-2.63333	-1.92667	6.20458	4.05385	1.86669
0181	5 Vd	20.63	23.2			-2.76		-1.63333		3.10229
0181	5 Vd	20.75	23.69			-2.64		-1.51333		2.85469
0181	7 Control	19.21	23.09	19.26	22.4967	-3.28667	-3.23667	-2.16	-2.11	4.46915	4.32571	0.333092
0181	7 Control	19.18	22.25			-3.31667		-2.19		4.56305
0181	7 Control	19.39	22.15			-3.10667		-1.98		3.94493
0181	7 Vd	21.06	24.84	20.4767	24.3133	-3.25333	-3.83667	-2.12667	-3.46111	4.36707	13.1232	7.61226
0181	7 Vd	20.13	24.02			-4.18333		-4.18333		18.1681
0181	7 Vd	20.24	24.08			-4.07333		-4.07333		16.8343
Ha412HOChr09g0430181				SAM1-201
Gene	Sample	Target Ct	Ref Ct	Average of Target CT	Average of Ref CT	△Ct	Average of△Ct	△△Ct	Average of△△Ct	2^(-△△Ct)(quantity)	Average of 2^(-△△Ct)(quantity)	SD			Control	Vd
0181	0 Control	25.05	25.18	24.4033	25.1967	-0.146667	-0.793333	0.646667	0	0.638754	1.04756	0.356687		0d	1.04756	1.09902
0181	0 Control	24.13	25.22			-1.06667		-0.273333		1.2086				1d	0.763325	1.39129
0181	0 Control	24.03	25.19			-1.16667		-0.373333		1.29534				3d	0.797898	1.00075
0181	0 Vd	23.06	23.63	22.6767	23.5333	-0.473333	-0.856667	0.32	-0.0633333	0.80107	1.09902	0.447233		5d	2.27602	1.66993
0181	0 Vd	22.05	23.11			-1.48333		-0.69		1.61328				7d	0.938862	2.38637
0181	0 Vd	22.92	23.86			-0.613333		0.18		0.882703
0181	1 Control	25.3	23.43	25.3633	23.0767	2.22333	2.28667	3.01667	3.08	0.123564	0.118319	0.00469928
0181	1 Control	25.41	22.33			2.33333		3.12667		0.114493
0181	1 Control	25.38	23.47			2.30333		3.09667		0.116899
0181	1 Vd	22.28	22.02	23.8633	22.2433	0.0366667	1.62	0.83	2.41333	0.562529	0.260034	0.262111
0181	1 Vd	24.54	22.78			2.29667		3.09		0.11744
0181	1 Vd	24.77	21.93			2.52667		3.32		0.100134
0181	3 Control	25.32	23.2	25.2767	23.12	2.2	2.15667	2.99333	2.95	0.125579	0.129669	0.0102039
0181	3 Control	25.15	23.04			2.03		2.82333		0.141284
0181	3 Control	25.36	23.12			2.24		3.03333		0.122145
0181	3 Vd	24.32	22.63	24.9433	23.2933	1.02667	1.65	1.82	2.44333	0.283221	0.193426	0.0785095
0181	3 Vd	25.15	23.6			1.85667		2.65		0.15932
0181	3 Vd	25.36	23.65			2.06667		2.86		0.137738
0181	5 Control	24.33	23.13	24.41	23.1267	1.20333	1.28333	1.99667	2.07667	0.250578	0.24015	0.0459293
0181	5 Control	24.17	23.09			1.04333		1.83667		0.279968
0181	5 Control	24.73	23.16			1.60333		2.39667		0.189903
0181	5 Vd	23.53	22.49	23.7133	22.5533	0.976667	1.16	1.77	1.95333	0.293209	0.260101	0.0376463
0181	5 Vd	23.95	22.54			1.39667		2.19		0.219151
0181	5 Vd	23.66	22.63			1.10667		1.9		0.267943
0181	7 Control	25.33	23.13	25.0767	23.1267	2.20333	1.95	2.99667	2.74333	0.125289	0.151725	0.0338693
0181	7 Control	25.17	23.09			2.04333		2.83667		0.139984
0181	7 Control	24.73	23.16			1.60333		2.39667		0.189903
0181	7 Vd	23.33	23.13	23.7433	23.1267	0.203333	0.616667	-2.08333	-1.67	4.23785	3.27233	0.936675
0181	7 Vd	24.17	23.09			1.04333		-1.24333		2.36745
0181	7 Vd	23.73	23.16			0.603333		-1.68333		3.21169
Ha412HOChr09g0430181				SAM1-001
Gene	Sample	Target Ct	Ref Ct	Average of Target CT	Average of Ref CT	△Ct	Average of△Ct	△△Ct	Average of△△Ct	2^(-△△Ct)(quantity)	Average of 2^(-△△Ct)(quantity)	SD			Control	Vd
0181	0 Control	24.18	24.18	24.1967	24.1967	-0.0166667	-2.36848e-15	-0.0166667	0	1.01162	1.00007	0.0143847		0d	1.01342	1.242
0181	0 Control	24.22	24.22			0.0233333		0.0233333		0.983957				1d	0.97372	0.447791
0181	0 Control	24.19	24.19			-0.00666667		-0.00666667		1.00463				3d	0.739811	1.24572
0181	0 Vd	23.46	23.63	23.2767	23.5333	-0.0733333	-0.256667	-0.0733333	-0.256667	1.05214	1.242	0.440068		5d		0.565954
0181	0 Vd	23.64	23.11			0.106667		0.106667		0.928731				7d	4.02271	1.58409
0181	0 Vd	22.73	23.86			-0.803333		-0.803333		1.74513
0181	1 Control	23.04	23.43	23.12	23.0767	-0.0366667	0.0433333	-0.0366667	0.0433333	1.02574	0.97372	0.0963487
0181	1 Control	23.03	22.33			-0.0466667		-0.0466667		1.03288
0181	1 Control	23.29	23.47			0.213333		0.213333		0.862542
0181	1 Vd	24.55	22.02	24.15	22.91	1.64	1.24	1.64	1.24	0.320856	0.447791	0.192237
0181	1 Vd	24.41	22.78			1.5		1.5		0.353553
0181	1 Vd	23.49	23.93			0.58		0.58		0.668964
0181	3 Control	23.36	23.2	23.58	23.12	0.24	0.46	0.24	0.46	0.846745	0.739811	0.160885
0181	3 Control	23.97	23.04			0.85		0.85		0.554785
0181	3 Control	23.41	23.12			0.29		0.29		0.817902
0181	3 Vd	22.84	22.63	22.98	23.2933	-0.453333	-0.313333	-0.453333	-0.313333	1.3692	1.24572	0.109733
0181	3 Vd	23.02	23.6			-0.273333		-0.273333		1.2086
0181	3 Vd	23.08	23.65			-0.213333		-0.213333		1.15936
0181	5 Control		23.13	#DIV/0!	23.1267	-23.1267	-23.1267	-23.1267	-23.1267	9.15842e+06	9.15842e+06	0
0181	5 Control		23.09			-23.1267		-23.1267		9.15842e+06
0181	5 Control		23.16			-23.1267		-23.1267		9.15842e+06
0181	5 Vd	23.28	22.49	23.39	22.5533	0.726667	0.836667	0.726667	0.836667	0.604299	0.565954	0.0977839
0181	5 Vd	23.2	22.54			0.646667		0.646667		0.638754
0181	5 Vd	23.69	22.63			1.13667		1.13667		0.454809
0181	7 Control	21.09	23.13	21.1633	23.1267	-2.03667	-1.96333	-2.08	-2.00667	4.22807	4.02271	0.223767
0181	7 Control	21.25	23.09			-1.87667		-1.92		3.78423
0181	7 Control	21.15	23.16			-1.97667		-2.02		4.05584
0181	7 Vd	23.33	23.13	23.7433	23.1267	0.203333	0.616667	-1.03667	-0.623333	2.05148	1.58409	0.453431
0181	7 Vd	24.17	23.09			1.04333		-0.196667		1.14605
0181	7 Vd	23.73	23.16			0.603333		-0.636667		1.55473
Ha412HOChr09g0430181				SAM1-010
Gene	Sample	Target Ct	Ref Ct	Average of Target CT	Average of Ref CT	△Ct	Average of△Ct	△△Ct	Average of△△Ct	2^(-△△Ct)(quantity)	Average of 2^(-△△Ct)(quantity)	SD
0181	0 Control	23.24	24.18	23.35	24.1967	-0.956667	-0.846667	-0.11	3.70074e-17	1.07923	1.00151	0.0680486			Control	Vd
0181	0 Control	23.42	24.22			-0.776667		0.07		0.952638				0d	1.00151	1.05652
0181	0 Control	23.39	24.19			-0.806667		0.04		0.972655				1d	0.996092	1.81089
0181	0 Vd	23.2	24.63	23.2767	24.2	-1	-0.923333	-0.153333	-0.0766667	1.11214	1.05652	0.0773625		3d	3.21197	2.87479
0181	0 Vd	23.23	23.11			-0.97		-0.123333		1.08925				5d	1.46127	1.77989
0181	0 Vd	23.4	24.86			-0.8		0.0466667		0.968171				7d	1.19294	2.12828
0181	1 Control	22.6	23.13	23.0933	23.1267	-0.526667	-0.0333333	-0.526667	0.274444	1.4406	0.996092	0.595588
0181	1 Control	22.83	23.09			-0.296667		-0.296667		1.2283
0181	1 Control	23.85	23.16			0.723333		1.64667		0.319377
0181	1 Vd	22.88	24.02	22.8733	24.5767	-1.69667	-1.70333	-0.85	-0.856667	1.8025	1.81089	0.0145273
0181	1 Vd	22.88	24.78			-1.69667		-0.85		1.8025
0181	1 Vd	22.86	24.93			-1.71667		-0.87		1.82766
0181	3 Control	20.23	23.2	20.2567	22.7867	-2.55667	-2.53	-1.71	-1.68333	3.27161	3.21197	0.0516511
0181	3 Control	20.27	23.04			-2.51667		-1.67		3.18215
0181	3 Control	20.27	22.12			-2.51667		-1.67		3.18215
0181	3 Vd	20.23	22.63	20.2567	22.6267	-2.39667	-2.37	-1.55	-1.52333	2.92817	2.87479	0.046229
0181	3 Vd	20.27	22.6			-2.35667		-1.51		2.8481
0181	3 Vd	20.27	22.65			-2.35667		-1.51		2.8481
0181	5 Control	22.71	24.13	22.7333	24.1267	-1.41667	-1.39333	-0.57	-0.546667	1.48452	1.46127	0.0494843
0181	5 Control	22.7	24.09			-1.42667		-0.58		1.49485
0181	5 Control	22.79	24.16			-1.33667		-0.49		1.40444
0181	5 Vd	21.29	22.49	20.9	22.5533	-1.26333	-1.65333	-0.416667	-0.806667	1.33484	1.77989	0.385989
0181	5 Vd	20.69	22.54			-1.86333		-1.01667		2.02324
0181	5 Vd	20.72	22.63			-1.83333		-0.986667		1.9816
0181	7 Control	21.25	22.43	21.31	22.41	-1.16	-1.1	-1.16	-0.253333	1.24258	1.19294	0.0590346
0181	7 Control	21.39	22.33			-1.02		-1.02		1.12766
0181	7 Control	21.29	22.47			-1.12		-0.196667		1.2086
0181	7 Vd	20.6	22.13	21.0933	22.1267	-1.52667	-1.03333	-0.68	-0.186667	1.60214	1.21393	0.482588
0181	7 Vd	20.83	22.09			-1.29667		-0.45		1.36604
0181	7 Vd	21.85	22.16			-0.276667		0.57		0.673617
Ha412HOChr09g0430181				SAM1-014
Gene	Sample	Target Ct	Ref Ct	Average of Target CT	Average of Ref CT	△Ct	Average of△Ct	△△Ct	Average of△△Ct	2^(-△△Ct)(quantity)	Average of 2^(-△△Ct)(quantity)	SD			Control	Vd
0181	0 Control	25.42	24.18	25.68	24.1967	1.22333	1.48333	-0.26	7.40149e-17	1.19748	1.01049	0.178927		0d	1.01049	1.00289
0181	0 Control	25.69	24.22			1.49333		0.01		0.993092				1d	0.51554	1.26557
0181	0 Control	25.93	24.19			1.73333		0.25		0.840896				3d	1.43946	1.77444
0181	0 Vd	25.89	24.46	25.2767	24.61	1.28	0.666667	-0.203333	0.172222	1.15136	1.00289	0.521392		5d	1.12311	1.27412
0181	0 Vd	24.09	24.64			-0.52		-0.52		1.43396				7d	1.21634	1.75934
0181	0 Vd	25.85	24.73			1.24		1.24		0.423373
0181	1 Control	26.97	24.55	26.67	25.4833	1.48667	1.18667	0.82	-0.296667	0.566442	0.51554	0.257723
0181	1 Control	25.37	24.41			0.886667		0.886667		0.540862
0181	1 Control	25.67	24.49			1.18667		1.18667		0.439317
0181	1 Vd	23.28	23.04	23.2967	23.12	0.16	0.176667	-1.02667	-0.218889	2.03731	1.26557	0.668412
0181	1 Vd	23.32	23.03			0.2		0.2		0.870551
0181	1 Vd	23.29	23.29			0.17		0.17		0.888843
0181	3 Control	26.46	25.36	26.5933	25.58	0.88	1.01333	-0.603333	-0.47	1.51922	1.43946	0.463064
0181	3 Control	26.17	25.97			0.59		-0.893333		1.85746
0181	3 Control	27.15	25.41			1.57		0.0866667		0.941696
0181	3 Vd	23.4	22.84	23.72	22.98	0.42	0.74	-1.06333	-0.743333	2.08975	1.77444	0.666046
0181	3 Vd	23.31	23.02		23.2333	0.33		-1.15333		2.22427
0181	3 Vd	24.45	23.08		23.54	1.47		-0.0133333		1.00928
0181	5 Control	25.56	23.6	25.1967	23.8567	1.70333	1.34	0.22	-0.143333	0.858565	1.12311	0.243519
0181	5 Control	25.11	23.94			1.25333		-0.23		1.17283
0181	5 Control	24.92	24.03			1.06333		-0.42		1.33793
0181	5 Vd	24.72	23.28	24.53	23.39	1.33	1.14	-0.153333	-0.343333	1.11214	1.27412	0.140987
0181	5 Vd	24.42	23.2			1.03		-0.453333		1.3692
0181	5 Vd	24.45	23.69			1.06		-0.423333		1.34102
0181	7 Control	24.84	24.13	24.7033	23.46	1.38	1.24333	-0.103333	-0.24	1.07425	1.21634	0.373077
0181	7 Control	24.23	23.09			0.77		-0.713333		1.63959
0181	7 Control	25.04	23.16			1.58		0.0966667		0.935191
0181	7 Vd	20.6	22.09	20.26	22.55	20.6	12.7433	20.6	12.7433	6.2919e-07	1.75934	3.04727
0181	7 Vd	20.03	22.25			20.03		20.03		9.34048e-07
0181	7 Vd	20.15	22.85			-2.4		-2.4		5.27803
Ha412HOChr09g0430181				SAM1-078
Gene	Sample	Target Ct	Ref Ct	Average of Target CT	Average of Ref CT	△Ct	Average of△Ct	△△Ct	Average of△△Ct	2^(-△△Ct)(quantity)	Average of 2^(-△△Ct)(quantity)	SD			Control	Vd
0181	0 Control	28.47	24.18	28.4033	24.1967	4.27333	4.20667	0.0666667	0	0.954842	1.01342	0.206205		0d	1.01342	0.860553
0181	0 Control	28.65	24.22			4.45333		0.246667		0.842842				1d	1.19258	3.30223
0181	0 Control	28.09	24.19			3.89333		-0.313333		1.24258				3d	1.03735	1.73914
0181	0 Vd	26.06	21.63	26.3433	21.8667	4.19333	4.47667	-0.0133333	0.27	1.00928	0.860553	0.263715		5d	1.54791	2.08081
0181	0 Vd	26.05	22.11			4.18333		-0.0233333		1.0163				7d	3.6766	4.96469
0181	0 Vd	26.92	21.86			5.05333		0.846667		0.556068
0181	1 Control	26.3	22.43	26.3633	22.41	3.89	3.95333	-0.316667	-0.253333	1.24545	1.19258	0.0473657
0181	1 Control	26.41	22.33			4		-0.206667		1.15402
0181	1 Control	26.38	22.47			3.97		-0.236667		1.17827
0181	1 Vd	22.28	21.02	23.8633	20.91	1.37	2.95333	-2.83667	-1.25333	7.14368	3.30223	3.3286
0181	1 Vd	24.54	20.78			3.63		-0.576667		1.4914
0181	1 Vd	24.77	20.93			3.86		-0.346667		1.27162
0181	3 Control	25.32	21.2	25.2767	21.12	4.2	4.15667	-0.00666667	-0.05	1.00463	1.03735	0.0816313
0181	3 Control	25.15	21.04			4.03		-0.176667		1.13027
0181	3 Control	25.36	21.12			4.24		0.0333333		0.97716
0181	3 Vd	25.01	23.63	25.395	23.6267	25.01	17.3911	20.8033	13.1844	5.46478e-07	1.73914	3.01227
0181	3 Vd	25.34	23.6			25.34		21.1333		4.34743e-07
0181	3 Vd	25.45	23.65			1.82333		-2.38333		5.21741
0181	5 Control	26.33	23.13	26.7433	23.1267	3.20333	3.61667	-1.00333	-0.59	2.00463	1.54791	0.443074
0181	5 Control	27.17	23.09			4.04333		-0.163333		1.11987
0181	5 Control	26.73	23.16			3.60333		-0.603333		1.51922
0181	5 Vd	25.53	22.49	25.7133	22.5533	2.97667	3.16	-1.23	-1.04667	2.34567	2.08081	0.301171
0181	5 Vd	25.95	22.54			3.39667		-0.81		1.75321
0181	5 Vd	25.66	22.63			3.10667		-1.1		2.14355
0181	7 Control	23.13	23.13	23.4533	23.1267	23.13	15.7444	18.9233	11.5378	2.01145e-06	3.6766	6.36805
0181	7 Control	23.36	23.09			23.36		19.1533		1.71503e-06
0181	7 Control	23.87	23.16			0.743333		-3.46333		11.0298
0181	7 Vd	22.06	23.84	22.4767	22.98	22.06	14.8167	17.9033	10.66	4.07906e-06	4.96469	8.5991
0181	7 Vd	22.13	22.02			22.13		17.9733		3.88586e-06
0181	7 Vd	23.24	23.08			0.26		-3.89667		14.8941
Ha412HOChr09g0430181				SAM1-100
Gene	Sample	Target Ct	Ref Ct	Average of Target CT	Average of Ref CT	△Ct	Average of△Ct	△△Ct	Average of△△Ct	2^(-△△Ct)(quantity)	Average of 2^(-△△Ct)(quantity)	SD			Control	Vd
0181	0 Control	25.42	24.18	25.68	24.1967	1.22333	1.48333	-0.26	7.40149e-17	1.19748	1.01049	0.178927		0d	1.01049	1.17389
0181	0 Control	25.69	24.22			1.49333		0.01		0.993092				1d	1.22909	2.18296
0181	0 Control	25.93	24.19			1.73333		0.25		0.840896				3d	0.817268	1.45316
0181	0 Vd	23.13	22.63	23.5367	22.2	0.93	1.33667	-0.553333	-0.146667	1.46747	1.17389	0.441725		5d	0.904089	0.941669
0181	0 Vd	23.21	22.11			1.01		-0.473333		1.38831				7d	1.14279	1.29245
0181	0 Vd	24.27	21.86			2.07		0.586667		0.66588
0181	1 Control	23.56	22.43	23.5967	22.41	1.15	1.18667	-0.333333	-0.296667	1.25992	1.22909	0.053401
0181	1 Control	23.56	22.33			1.15		-0.333333		1.25992
0181	1 Control	23.67	22.47			1.26		-0.223333		1.16743
0181	1 Vd	22.57	22.02	22.6033	22.2433	0.326667	0.36	-1.15667	-1.12333	2.22942	2.18296	0.169205
0181	1 Vd	22.51	21.78			0.266667		-1.21667		2.32409
0181	1 Vd	22.73	22.93			0.486667		-0.996667		1.99538
0181	3 Control	23.36	22.2	24.0467	22.12	1.24	1.92667	-0.243333	0.443333	1.18372	0.817268	0.408281
0181	3 Control	23.77	22.04			1.65		0.166667		0.890899
0181	3 Control	25.01	22.12			2.89		1.40667		0.377182
0181	3 Vd	23.23	22.63	23.6667	22.6267	0.603333	1.04	-0.88	-0.443333	1.84038	1.45316	0.576971
0181	3 Vd	23.32	22.6			0.693333		-0.79		1.72907
0181	3 Vd	24.45	22.65			1.82333		0.34		0.790041
0181	5 Control	24.6	23.13	24.76	23.1267	1.47333	1.63333	-0.01	0.15	1.00696	0.904089	0.0892811
0181	5 Control	24.83	23.09			1.70333		0.22		0.858565
0181	5 Control	24.85	23.16			1.72333		0.24		0.846745
0181	5 Vd	23.99	22.49	24.1267	22.5533	1.43667	1.57333	-0.0466667	0.09	1.03288	0.941669	0.0790487
0181	5 Vd	24.2	22.54			1.64667		0.163333		0.89296
0181	5 Vd	24.19	22.63			1.63667		0.153333		0.899171
0181	7 Control	23.19	21.09	22.8667	21.4967	1.69333	1.37	0.21	-0.113333	0.864537	1.14279	0.48713
0181	7 Control	23.2	21.25			1.70333		0.22		0.858565
0181	7 Control	22.21	22.15			0.713333		-0.77		1.70527
0181	7 Vd	24.6	23.13	24.26	23.1267	1.47333	1.13333	-0.01	-0.35	1.00696	1.29245	0.254339
0181	7 Vd	24.03	23.09			0.903333		-0.58		1.49485
0181	7 Vd	24.15	23.16			1.02333		-0.46		1.37554
Ha412HOChr09g0430181				SAM1-88
Gene	Sample	Target Ct	Ref Ct	Average of Target CT	Average of Ref CT	△Ct	Average of△Ct	△△Ct	Average of△△Ct	2^(-△△Ct)(quantity)	Average of 2^(-△△Ct)(quantity)	SD			Control	Vd
0181	0 Control	25.792	25.0021	25.7853	25.0194	0.772647	0.76598	0.00666667	0	0.99539	1.00315	0.0976496		0d	1.00315	1.02743
0181	0 Control	25.642	25.0435			0.622647		-0.143333		1.10445				1d	1.60792	1.24674
0181	0 Control	25.922	25.0125			0.902647		0.136667		0.909618				3d	4.70523	1.37681
0181	0 Vd	23.312	22.3654	23.3387	22.6101	0.701867	0.728533	-0.0641133	-0.0374467	1.04544	1.02743	0.058533		5d	0.946504	2.79982
0181	0 Vd	23.272	22.8617			0.661867		-0.104113		1.07483				7d	0.931366	1.21752
0181	0 Vd	23.432	22.6032			0.821867		0.0558867		0.962003
0181	1 Control	23.142	23.1926	23.2553	23.1719	-0.02994	0.0833933	-0.79592	-0.682587	1.73618	1.60792	0.119038
0181	1 Control	23.352	23.0892			0.18006		-0.58592		1.501
0181	1 Control	23.272	23.234			0.10006		-0.66592		1.58658
0181	1 Vd	23.422	21.7347	23.4487	22.9996	0.422393	0.44906	-0.343587	-0.31692	1.26891	1.24674	0.0629074
0181	1 Vd	23.392	23.5545			0.392393		-0.373587		1.29557
0181	1 Vd	23.532	23.7096			0.532393		-0.233587		1.17575
0181	3 Control	21.612	22.9548	21.752	23.2167	-1.60475	-1.46475	-2.37073	-2.23073	5.17202	4.70523	0.408978
0181	3 Control	21.842	23.8234			-1.37475		-2.14073		4.40984
0181	3 Control	21.802	22.8721			-1.41475		-2.18073		4.53382
0181	3 Vd	23.482	23.3994	23.7387	23.396	0.0860267	0.342693	-0.679953	-0.423287	1.60209	1.37681	0.36201
0181	3 Vd	23.512	23.3684			0.116027		-0.649953		1.56912
0181	3 Vd	24.222	23.4201			0.826027		0.0600467		0.959233
0181	5 Control	24.652	23.9164	24.762	23.913	0.739027	0.849027	-0.0269533	0.0830467	1.01886	0.946504	0.0824401
0181	5 Control	24.732	23.8751			0.819027		0.0530467		0.963899
0181	5 Control	24.902	23.9474			0.989027		0.223047		0.856754
0181	5 Vd	22.622	23.2547	22.602	23.3201	-0.698147	-0.718147	-1.46413	-1.48413	2.75896	2.79982	0.141237
0181	5 Vd	22.522	23.3064			-0.798147		-1.56413		2.95698
0181	5 Vd	22.662	23.3994			-0.658147		-1.42413		2.68352
0181	7 Control	24.762	23.9164	24.1753	23.913	0.849027	0.26236	0.765633	0.178967	0.588195	0.931366	0.36472
0181	7 Control	23.602	23.8751			-0.310973		-0.394367		1.31437
0181	7 Control	24.162	23.9474			0.249027		0.165633		0.891537
0181	7 Vd	23.762	22.8824	22.842	22.5343	1.22769	0.307693	0.778633	-0.141367	0.582919	1.21752	0.596644
0181	7 Vd	22.602	21.8071			0.0676933		-0.381367		1.30258
0181	7 Vd	22.162	22.9134			-0.372307		-0.821367		1.76708
Ha412HOChr09g0430181				SAM1-132
Gene	Sample	Target Ct	Ref Ct	Average of Target CT	Average of Ref CT	△Ct	Average of△Ct	△△Ct	Average of△△Ct	2^(-△△Ct)(quantity)	Average of 2^(-△△Ct)(quantity)	SD			Control	Vd
0181	0 Control	25.8	24.18	25.6667	24.1967	1.60333	1.47	0.133333	0	0.911722	1.01935	0.252072		0d	1.01935	0.916042
0181	0 Control	25.92	24.22			1.72333		0.253333		0.838956				1d	0.921213	0.905377
0181	0 Control	25.28	24.19			1.08333		-0.386667		1.30737				3d	1.28431	1.58456
0181	0 Vd	24.14	22.63	24.1533	22.5333	1.60667	1.62	0.136667	0.15	0.909618	0.916042	0.200695		5d	0.865912	1.16049
0181	0 Vd	23.84	22.11			1.30667		-0.163333		1.11987				7d	1.36274	1.52998
0181	0 Vd	24.48	22.86			1.94667		0.476667		0.718636
0181	1 Control	23.82	22.43	24.0933	22.41	1.41	1.68333	-0.06	0.213333	1.04247	0.921213	0.36887
0181	1 Control	23.6	22.33			1.19		-0.28		1.21419
0181	1 Control	24.86	22.47			2.45		0.98		0.50698
0181	1 Vd	22.21	21.02	22.5433	20.91	1.3	1.63333	-0.17	0.163333	1.12506	0.905377	0.19025
0181	1 Vd	22.71	20.78			1.8		0.33		0.795536
0181	1 Vd	22.71	20.93			1.8		0.33		0.795536
0181	3 Control	23.17	22.2	23.23	22.12	1.05	1.11	-0.42	-0.36	1.33793	1.28431	0.0580633
0181	3 Control	23.3	22.04			1.18		-0.29		1.22264
0181	3 Control	23.22	22.12			1.1		-0.37		1.29235
0181	3 Vd	24	22.63	23.5133	22.6267	1.37333	0.886667	-0.0966667	-0.583333	1.0693	1.58456	0.668722
0181	3 Vd	22.87	22.6			0.243333		-1.22667		2.34026
0181	3 Vd	23.67	22.65			1.04333		-0.426667		1.34412
0181	5 Control	24.38	23.13	24.8433	23.1267	1.25333	1.71667	-0.216667	0.246667	1.16205	0.865912	0.256568
0181	5 Control	25.09	23.09			1.96333		0.493333		0.710382
0181	5 Control	25.06	23.16			1.93333		0.463333		0.725309
0181	5 Vd	23.76	22.49	23.81	22.5533	1.20667	1.25667	-0.263333	-0.213333	1.20025	1.16049	0.0618317
0181	5 Vd	23.77	22.54			1.21667		-0.253333		1.19196
0181	5 Vd	23.9	22.63			1.34667		-0.123333		1.08925
0181	7 Control	24.6	23.13	24.4267	23.1267	1.47333	1.3	-0.21	-0.383333	1.15669	1.36274	0.511665
0181	7 Control	24.83	23.09			1.70333		0.02		0.986233
0181	7 Control	23.85	23.16			0.723333		-0.96		1.94531
0181	7 Vd	22.6	22.13	23.4267	22.1267	0.473333	1.3	-1.16	-0.333333	2.23457	1.52998	0.929651
0181	7 Vd	24.83	22.09			2.70333		1.07		0.476319
0181	7 Vd	22.85	22.16			0.723333		-0.91		1.87905
Ha412HOChr09g0430181				SAM1-175
Gene	Sample	Target Ct	Ref Ct	Average of Target CT	Average of Ref CT	△Ct	Average of△Ct	△△Ct	Average of△△Ct	2^(-△△Ct)(quantity)	Average of 2^(-△△Ct)(quantity)	SD			Control	Vd
0181	0 Control	23.56	24.18	23.54	24.1967	-0.636667	-0.656667	0.02	0	0.986233	1.00031	0.0304663		0d	1.00031	0.951689
0181	0 Control	23.49	24.22			-0.706667		-0.05		1.03526				1d	1.13652	1.48443
0181	0 Control	23.57	24.19			-0.626667		0.03		0.97942				3d	1.07924	1.25986
0181	0 Vd	22.99	23.63	22.6933	23.2	-0.21	-0.506667	0.446667	0.15	0.733736	0.951689	0.403668		5d	1.35348	1.29866
0181	0 Vd	22.04	22.11			-1.16		-0.503333		1.41748				7d	1.2593	1.07287
0181	0 Vd	23.05	23.86			-0.15		0.506667		0.703847
0181	1 Control	21.09	22.43	21.62	22.41	-1.32	-0.79	-0.663333	-0.133333	1.58374	1.13652	0.387623
0181	1 Control	21.86	22.33			-0.55		0.106667		0.928731
0181	1 Control	21.91	22.47			-0.5		0.156667		0.897095
0181	1 Vd	21.05	21.02	21.6867	22.2433	-1.19333	-0.556667	-0.536667	0.1	1.45062	1.07924	0.584755
0181	1 Vd	22.89	22.78			0.646667		1.30333		0.405189
0181	1 Vd	21.12	22.93			-1.12333		-0.466667		1.38191
0181	3 Control	20.07	21.2	20.45	21.12	-1.05	-0.67	-0.393333	-0.0133333	1.31342	1.06199	0.375819
0181	3 Control	21.13	21.04			0.01		0.666667		0.629961
0181	3 Control	20.15	21.12			-0.97		-0.313333		1.24258
0181	3 Vd	21.25	22.63	21.68	22.6267	-1.37667	-0.946667	-0.72	-0.29	1.64718	1.25986	0.373794
0181	3 Vd	21.67	22.6			-0.956667		-0.3		1.23114
0181	3 Vd	22.12	22.65			-0.506667		0.15		0.90125
0181	5 Control	22.9	23.13	22.0367	23.1267	-0.226667	-1.09	0.43	-0.433333	0.742262	1.53984	0.95816
0181	5 Control	21.09	23.09			-2.03667		-1.38		2.60268
0181	5 Control	22.12	23.16			-1.00667		-0.35		1.27456
0181	5 Vd	21.67	22.49	21.5233	22.5533	-0.883333	-1.03	-0.226667	-0.373333	1.17013	1.29866	0.111709
0181	5 Vd	21.44	22.54			-1.11333		-0.456667		1.37237
0181	5 Vd	21.46	22.63			-1.09333		-0.436667		1.35347
0181	7 Control	21.6	23.13	22.0933	23.1267	-1.52667	-1.03333	-0.736667	-0.243333	1.66632	1.2593	0.493515
0181	7 Control	22.83	23.09			-0.296667		0.493333		0.710382
0181	7 Control	21.85	23.16			-1.27667		-0.486667		1.4012
0181	7 Vd	23.6	24.13	22.9267	24.1267	-0.526667	-1.2	0.03	-0.643333	0.97942	1.70308	0.875223
0181	7 Vd	23.03	24.09			-1.09667		-0.54		1.45397
0181	7 Vd	22.15	24.16			-1.97667		-1.42		2.67586
Ha412HOChr09g0430181				SAM1-184
Gene	Sample	Target Ct	Ref Ct	Average of Target CT	Average of Ref CT	△Ct	Average of△Ct	△△Ct	Average of△△Ct	2^(-△△Ct)(quantity)	Average of 2^(-△△Ct)(quantity)	SD			Control	Vd
0181	0 Control	25.8	24.18	25.6667	24.1967	1.60333	1.47	0.133333	0	0.911722	1.01935	0.252072		0d	1.01935
0181	0 Control	25.92	24.22			1.72333		0.253333		0.838956				1d	4.5783	2.76237
0181	0 Control	25.28	24.19			1.08333		-0.386667		1.30737				3d	1.08538	1.36406
0181	0 Vd		20.66	#DIV/0!	20.76	-20.76	-20.76	-22.23	-22.23	4.91923e+06		0		5d		1.03779
0181	0 Vd		20.95			-20.76		-22.23		4.91923e+06				7d	4.90547
0181	0 Vd		20.67			-20.76		-22.23		4.91923e+06
0181	1 Control	21.17	22.74	22.25	22.7567	-1.58667	-0.506667	-3.05667	-1.97667	8.32048	4.5783	3.24104
0181	1 Control	22.77	22.79			0.0133333		-1.45667		2.74473
0181	1 Control	22.81	22.74			0.0533333		-1.41667		2.66968
0181	1 Vd	23.15	23.98	24.2067	23.9933	-0.843333	0.213333	-2.31333	-1.25667	4.9703	2.76237	1.91358
0181	1 Vd	24.67	23.04			0.676667		-0.793333		1.73307
0181	1 Vd	24.8	24.96			0.806667		-0.663333		1.58374
0181	3 Control	21.49	20.13	21.56	20.2067	1.28333	1.35333	-0.186667	-0.116667	1.13813	1.08538	0.060952
0181	3 Control	21.54	20.2			1.33333		-0.136667		1.09936
0181	3 Control	21.65	20.29			1.44333		-0.0266667		1.01866
0181	3 Vd	21.15	20.51	21.51	20.4633	0.686667	1.04667	-0.783333	-0.423333	1.7211	1.36406	0.316102
0181	3 Vd	21.77	20.38			1.30667		-0.163333		1.11987
0181	3 Vd	21.61	20.5			1.14667		-0.323333		1.25122
0181	5 Control			#DIV/0!	#DIV/0!	#DIV/0!	#DIV/0!	#DIV/0!	#DIV/0!	#DIV/0!	#DIV/0!	#DIV/0!
0181	5 Control					#DIV/0!		#DIV/0!		#DIV/0!
0181	5 Control					#DIV/0!		#DIV/0!		#DIV/0!
0181	5 Vd	23.09	22.24	23.7367	22.2433	0.846667	1.49333	-0.623333	0.0233333	1.54043	1.03779	0.435433
0181	5 Vd	24.08	22.27			1.83667		0.366667		0.775572
0181	5 Vd	24.04	22.22			1.79667		0.326667		0.797377
0181	7 Control	21.06	23.84	21.81	22.6467	-1.58667	-0.836667	-2.94		7.67411	4.90547	2.40146
0181	7 Control	22.13	22.02			-0.516667		-1.87		3.65533
0181	7 Control	22.24	22.08			-0.406667		-1.76		3.38698
0181	7 Vd		20.13		20.1567	0.543333				1.90088		0.0508213
0181	7 Vd		20.18
0181	7 Vd		20.16
Ha412HOChr09g0430181				SAM1-86
Gene	Sample	Target Ct	Ref Ct	Average of Target CT	Average of Ref CT	△Ct	Average of△Ct	△△Ct	Average of△△Ct	2^(-△△Ct)(quantity)	Average of 2^(-△△Ct)(quantity)	SD			Control	Vd
0181	0 Control	25.8	24.18	25.6667	24.1967	1.60333	1.47	0.133333	0	0.911722	1.01935	0.252072		0d	1.01935	1.00775
0181	0 Control	25.92	24.22			1.72333		0.253333		0.838956				1d	1.46527	0.522881
0181	0 Control	25.28	24.19			1.08333		-0.386667		1.30737				3d	1.28017	1.02456
0181	0 Vd	27.22	25.69	27.22	25.76	1.46	1.46	-0.01	-0.01	1.00696	1.00775	0.0488818		5d	1.45941	0.987664
0181	0 Vd	27.29	25.48			1.53		0.06		0.959264				7d	1.7943	0.738766
0181	0 Vd	27.15	26.11			1.39		-0.08		1.05702
0181	1 Control	24.05	23.73	24.7533	23.7433	0.306667	1.01	-1.16333	-0.46	2.23974	1.46527	0.670803
0181	1 Control	25.09	23.8			1.34667		-0.123333		1.08925
0181	1 Control	25.12	23.7			1.37667		-0.0933333		1.06683
0181	1 Vd	24.24	22.19	24.1933	21.7867	2.45333	2.40667	0.983333	0.936667	0.50581	0.522881	0.0265792
0181	1 Vd	24.11	21.49			2.32333		0.853333		0.553504
0181	1 Vd	24.23	21.68			2.44333		0.973333		0.509328
0181	3 Control	24.24	23.83	24.8833	23.6933	0.546667	1.19	-0.923333	-0.28	1.89649	1.28017	0.534613
0181	3 Control	25.16	23.61			1.46667		-0.00333333		1.00231
0181	3 Control	25.25	23.64			1.55667		0.0866667		0.941696
0181	3 Vd	24.27	22.7	24.2667	22.83	1.44	1.43667	-0.03	-0.0333333	1.02101	1.02456	0.0604774
0181	3 Vd	24.35	22.99			1.52		0.05		0.965936
0181	3 Vd	24.18	22.8			1.35		-0.12		1.08673
0181	5 Control	22.34	22.34	23.1167	22.08	0.26	1.03667	-1.21	-0.433333	2.31338	1.45941	0.740599
0181	5 Control	23.56	21.94			1.48		0.01		0.993092
0181	5 Control	23.45	21.96			1.37		-0.1		1.07177
0181	5 Vd	24.38	23.69	24.61	23.1	1.28	1.51	-0.19	0.04	1.14076	0.987664	0.20265
0181	5 Vd	24.48	23.56			1.38		-0.09		1.06437
0181	5 Vd	24.97	22.05			1.87		0.4		0.757858
0181	7 Control	22.95	23.46	23.8033	23.01	-0.06	0.793333	-1.53	-0.676667	2.88786	1.7943	1.01932
0181	7 Control	23.78	23.2			0.77		-0.7		1.6245
0181	7 Control	24.68	22.37			1.67		0.2		0.870551
0181	7 Vd	23.6	22.13	23.9267	22.46	1.14	1.46667	0.13	0.456667	0.913831	0.738766	0.154008
0181	7 Vd	24.03	23.09			1.57		0.56		0.678302
0181	7 Vd	24.15	22.16			1.69		0.68		0.624165

## Sheet: Chr16g0801161
Ha412HOChr16g0801161				SAM1-136
Gene	Sample	Target Ct	Ref Ct	Average of Target CT	Average of Ref CT	△Ct	Average of△Ct	△△Ct	Average of△△Ct	2^(-△△Ct)(quantity)	Average of 2^(-△△Ct)(quantity)	SD
1161	0 Control	23.06	24.18	22.9233	24.1967	-1.13667	-1.27333	0.136667	0	0.909618	1.0086	0.165999			Control	Vd
1161	0 Control	23.05	24.22			-1.14667		0.126667		0.915945				0d	1.01342	1.28634
1161	0 Control	22.66	24.19			-1.53667		-0.263333		1.20025				1d	0.893496	0.339186
1161	0 Vd	21.84	23.63	21.91	23.5333	-1.69333	-1.62333	-0.42	-0.35	1.33793	1.28634	0.208379		3d	0.435485	0.959581
1161	0 Vd	21.71	23.11			-1.82333		-0.55		1.46409				5d	0.902218	0.936728
1161	0 Vd	22.18	23.86			-1.35333		-0.08		1.05702				7d	1.56334	1.173
1161	1 Control	21.25	22.43	21.3433	22.41	-1.16	-1.11	0.113333	0.163333	0.92445	0.893496	0.0437753
1161	1 Control	21.35	22.33			-1.06		0.213333		0.862542
1161	1 Control	21.43	22.47
1161	1 Vd	21.17	21.02	21.1967	20.91	0.26	0.286667	1.53333	1.56	0.345478	0.339186	0.00592653
1161	1 Vd	21.2	20.78			0.29		1.56333		0.338368
1161	1 Vd	21.22	20.93			0.31		1.58333		0.33371
1161	3 Control	21.02	21.2	21.0467	21.12	-0.1	-0.0733333	1.17333	1.2	0.443396	0.435485	0.0164446
1161	3 Control	21.11	21.04			-0.01		1.26333		0.41658
1161	3 Control	21.01	21.12			-0.11		1.16333		0.44648
1161	3 Vd	21.27	22.63	21.4167	22.6267	-1.35667	-1.21	-0.0833333	0.0633333	1.05946	0.959581	0.0867297
1161	3 Vd	21.48	22.6			-1.14667		0.126667		0.915945
1161	3 Vd	21.5	22.65			-1.12667		0.146667		0.903335
1161	5 Control	21.91	23.13	22.0033	23.1267	-1.21667	-1.12333	0.0566667	0.15	0.961483	0.902218	0.0516803
1161	5 Control	22.06	23.09			-1.06667		0.206667		0.866537
1161	5 Control	22.04	23.16			-1.08667		0.186667		0.878633
1161	5 Vd	21.31	22.49	21.3533	22.5533	-1.24333	-1.17833	0.03	0.095	0.97942	0.936728	0.0413072
1161	5 Vd	21.42	22.54			-1.13333		0.14		0.907519
1161	5 Vd	21.33	22.63			-1.22333		0.05		0.965936
1161	7 Control	21.91	22.45	22.0033	22.9833	-1.07333	-0.98	0.2	-0.555556	0.870551	1.56334	0.600116
1161	7 Control	22.06	23.07			-0.923333		-0.923333		1.89649
1161	7 Control	22.04	23.43			-0.943333		-0.943333		1.92297
1161	7 Vd	21.31	21.23	21.3533	21.9633	-0.653333	-0.61	0.97	-0.0688889	0.510506	1.173	0.575647
1161	7 Vd	21.42	22.54			-0.543333		-0.543333		1.45734
1161	7 Vd	21.33	22.12			-0.633333		-0.633333		1.55114
Ha412HOChr16g0801161				SAM1-158
Gene	Sample	Target Ct	Ref Ct	Average of Target CT	Average of Ref CT	△Ct	Average of△Ct	△△Ct	Average of△△Ct	2^(-△△Ct)(quantity)	Average of 2^(-△△Ct)(quantity)	SD			Control	Vd
1161	0 Control	28.05	24.18	28.14	24.1967	3.85333	3.94333	-0.09	0	1.06437	1.03484	0.31888		0d	1.0245	1.05239
1161	0 Control	27.72	24.22			3.52333		-0.42		1.33793				1d	1.08678	1.0985
1161	0 Control	28.65	24.19			4.45333		0.51		0.702222				3d	0.965029	1.12225
1161	0 Vd	28.23	24.63	28.4367	24.5333	3.69667	3.90333	-0.246667	-0.04	1.18646	1.05239	0.261641		5d	0.925374	0.944324
1161	0 Vd	28.89	24.11			4.35667		0.413333		0.750886				7d	1.01083	1.05926
1161	0 Vd	28.19	24.86			3.65667		-0.286667		1.21982
1161	1 Control	26.23	22.43	26.2333	22.41	3.82	3.82333	-0.123333	-0.12	1.08925	1.08678	0.0114876
1161	1 Control	26.22	22.33			3.81		-0.133333		1.09682
1161	1 Control	26.25	22.47			3.84		-0.103333		1.07425
1161	1 Vd	24.21	21.02	24.78	20.91	3.3	3.87	-0.643333	-0.0733333	1.56193	1.0985	0.408278
1161	1 Vd	24.94	20.78			4.03		0.0866667		0.941696
1161	1 Vd	25.19	20.93			4.28		0.336667		0.791869
1161	3 Control	25.04	21.2	25.1167	21.12	3.92	3.99667	-0.0233333	0.0533333	1.0163	0.965029	0.0613255
1161	3 Control	25.22	21.04			4.1		0.156667		0.897095
1161	3 Control	25.09	21.12			3.97		0.0266667		0.981686
1161	3 Vd	27.98	24.18	27.9767	24.1967	3.78333	3.78	-0.16	-0.163333	1.11729	1.12225	0.0895681
1161	3 Vd	27.86	24.22			3.66333		-0.28		1.21419
1161	3 Vd	28.09	24.19			3.89333		-0.05		1.03526
1161	5 Control	28.16	24.18	28.2667	24.1967	3.96333	4.07	0.02	0.126667	0.986233	0.925374	0.156653
1161	5 Control	28.08	24.22			3.88333		-0.06		1.04247
1161	5 Control	28.56	24.19			4.36333		0.42		0.747425
1161	5 Vd	26.76	22.49	26.6167	22.5533	4.20667	4.06333	0.263333	0.12	0.833161	0.944324	0.271825
1161	5 Vd	26.17	22.54			3.61667		-0.326667		1.25411
1161	5 Vd	26.92	22.63			4.36667		0.423333		0.7457
1161	7 Control	24.21	21.02	24.78	20.91	3.3	3.87	-0.523333	0.0466667	1.43727	1.01083	0.375692
1161	7 Control	24.94	20.78			4.03		0.206667		0.866537
1161	7 Control	25.19	20.93			4.28		0.456667		0.728668
1161	7 Vd	27.98	24.18	27.9767	24.1867	3.79333	3.79	-0.0766667	-0.08	1.05458	1.05926	0.084541
1161	7 Vd	27.86	24.17			3.67333		-0.196667		1.14605
1161	7 Vd	28.09	24.21			3.90333		0.0333333		0.97716
Ha412HOChr16g0801161				SAM1-163
Gene	Sample	Target Ct	Ref Ct	Average of Target CT	Average of Ref CT	△Ct	Average of△Ct	△△Ct	Average of△△Ct	2^(-△△Ct)(quantity)	Average of 2^(-△△Ct)(quantity)	SD			Control	Vd
1161	0 Control	26.52	24.18	26.7733	24.1967	2.32333	2.57667	-0.253333	0	1.19196	1.01043	0.177608		0d	1.00151	0.829976
1161	0 Control	26.77	24.22			2.57333		-0.00333333		1.00231				1d	1.34997	1.16272
1161	0 Control	27.03	24.19			2.83333		0.256667		0.83702				3d	1.34139	1.0047
1161	0 Vd	25.43	23.63	25.38	22.5333	2.89667	2.84667	0.32	0.27	0.80107	0.829976	0.0407678		5d	1.01057	0.963727
1161	0 Vd	25.3	22.11			2.76667		0.19		0.876606				7d	1.41137	1.66414
1161	0 Vd	25.41	21.86			2.87667		0.3		0.812252
1161	1 Control	24.81	22.43	24.5867	22.41	2.4	2.17667	-0.176667	-0.4	1.13027	1.34997	0.366947
1161	1 Control	24.79	22.33			2.38		-0.196667		1.14605
1161	1 Control	24.16	22.47			1.75		-0.826667		1.77358
1161	1 Vd	23.21	21.02	23.27	20.91	2.3	2.36	-0.276667	-0.216667	1.21139	1.16272	0.0483455
1161	1 Vd	23.27	20.78			2.36		-0.216667		1.16205
1161	1 Vd	23.33	20.93			2.42		-0.156667		1.11471
1161	3 Control	23.32	21.2	23.2733	21.12	2.2	2.15333	-0.376667	-0.423333	1.29834	1.34139	0.0384645
1161	3 Control	23.24	21.04			2.12		-0.456667		1.37237
1161	3 Control	23.26	21.12			2.14		-0.436667		1.35347
1161	3 Vd	25.18	22.63	25.1967	22.6267	2.55333	2.57	-0.0233333	-0.00666667	1.0163	1.0047	0.0144513
1161	3 Vd	25.22	22.6			2.59333		0.0166667		0.988514
1161	3 Vd	25.19	22.65			2.56333		-0.0133333		1.00928
1161	5 Control	25.76	23.13	25.69	23.1267	2.63333	2.56333	0.0566667	-0.0133333	0.961483	1.01057	0.0630832
1161	5 Control	25.59	23.09			2.46333		-0.113333		1.08172
1161	5 Control	25.72	23.16			2.59333		0.0166667		0.988514
1161	5 Vd	25.18	22.79	25.3033	22.6667	2.51333	2.63667	-0.0633333	0.06	1.04488	0.963727	0.111166
1161	5 Vd	25.23	22.58			2.56333		-0.0133333		1.00928
1161	5 Vd	25.5	22.63			2.83333		0.256667		0.83702
1161	7 Control	25.27	22.63	24.75	22.6267	2.64333	2.12333	0.0666667	-0.453333	0.954842	1.41137	0.395525
1161	7 Control	24.48	22.6			1.85333		-0.723333		1.65099
1161	7 Control	24.5	22.65			1.87333		-0.703333		1.62826
1161	7 Vd	24.91	23.13	24.97	23.1267	1.78333	1.84333	-0.793333	-0.733333	1.73307	1.66414	0.0902905
1161	7 Vd	25.06	23.09			1.93333		-0.643333		1.56193
1161	7 Vd	24.94	23.16			1.81333		-0.763333		1.69741
Ha412HOChr16g0801161				SAM1-177
Gene	Sample	Target Ct	Ref Ct	Average of Target CT	Average of Ref CT	△Ct	Average of△Ct	△△Ct	Average of△△Ct	2^(-△△Ct)(quantity)	Average of 2^(-△△Ct)(quantity)	SD			Control	Vd
1161	0 Control	26.36	24.18	26.3533	24.1967	2.16333	2.15667	0.00666667	-1.4803e-16	0.99539	1.00315	0.0976496		0d	1.07632	1.1291
1161	0 Control	26.21	24.22			2.01333		-0.143333		1.10445				1d	0.376123	0.116192
1161	0 Control	26.49	24.19			2.29333		0.136667		0.909618				3d	1.94558
1161	0 Vd	24.88	23.63	25.24	23.2	1.68	2.04	-0.476667	-0.116667	1.39152	1.1291	0.362622		5d	1.01496	2.91038
1161	0 Vd	25.84	22.11			2.64		0.483333		0.715323				7d	1.67707	0.511945
1161	0 Vd	25	23.86			1.8		-0.356667		1.28046
1161	1 Control	23.71	22.43	23.8233	22.41	1.3	1.41333	1.3	1.41333	0.406126	0.376123	0.0278451
1161	1 Control	23.92	22.33			1.51		1.51		0.351111
1161	1 Control	23.84	22.47			1.43		1.43		0.371131
1161	1 Vd	23.99	21.02	24.0167	20.91	3.08	3.10667	3.08	3.10667	0.118257	0.116192	0.00586273
1161	1 Vd	23.96	20.78			3.05		3.05		0.120742
1161	1 Vd	24.1	20.93			3.19		3.19		0.109576
1161	3 Control	22.18	21.2	22.32	21.12	1.06	1.2	-1.09667	-0.956667	2.1386	1.94558	0.16911
1161	3 Control	22.41	21.04			1.29		-0.866667		1.82344
1161	3 Control	22.37	21.12			1.25		-0.906667		1.87471
1161	3 Vd		22.63	#DIV/0!	22.6267	-22.6267	-22.6267	-22.6267	-23.3067	6.47598e+06		1.16372e+07
1161	3 Vd		22.6			-22.6267		-22.6267		6.47598e+06
1161	3 Vd		22.65			-22.6267		-24.6667		2.66322e+07
1161	5 Control	25.22	23.13	25.33	23.1267	2.09333	2.09333	-0.0633333	-0.0633333	1.04488	1.01496	0.0259098
1161	5 Control	25.3	23.09							1
1161	5 Control	25.47	23.16							1
1161	5 Vd	23.19	22.49	23.17	22.5533	0.636667	0.616667	-1.52	-1.54	2.86791	2.91038	0.146814
1161	5 Vd	23.09	22.54			0.536667		-1.62		3.07375
1161	5 Vd	23.23	22.63			0.676667		-1.48		2.78949
1161	7 Control	23.71	22.43	23.8233	22.41	1.3	1.41333	-0.856667	-0.743333	1.81085	1.67707	0.124157
1161	7 Control	23.92	22.33			1.51		-0.646667		1.56555
1161	7 Control	23.84	22.47			1.43		-0.726667		1.65481
1161	7 Vd	24.75	22.49	24.7233	22.5533	2.19667	2.17	0.996667		0.501157	0.511945	0.0474207
1161	7 Vd	24.58	22.54			2.02667		0.826667		0.56383
1161	7 Vd	24.84	22.63			2.28667		1.08667		0.470848
Ha412HOChr16g0801161				SAM1-201
Gene	Sample	Target Ct	Ref Ct	Average of Target CT	Average of Ref CT	△Ct	Average of△Ct	△△Ct	Average of△△Ct	2^(-△△Ct)(quantity)	Average of 2^(-△△Ct)(quantity)	SD			Control	Vd
1161	0 Control	28.97	24.18	28.1767	24.1967	4.77333	3.98	0.793333	0	0.577009	1.155	0.776262		0d	1.04756	0.662141
1161	0 Control	27.15	24.22			2.95333		-1.02667		2.03731				1d	0.701278	0.98058
1161	0 Control	28.41	24.19			4.21333		0.233333		0.850667				3d	2.05309	7.2186
1161	0 Vd	26.5	21.63	26.4433	21.8667	4.63333	4.57667	0.653333	0.596667	0.63581	0.662141	0.0418362		5d	0.878643	3.51631
1161	0 Vd	26.34	22.11			4.47333		0.493333		0.710382				7d	5.86748	7.86653
1161	0 Vd	26.49	21.86			4.62333		0.643333		0.640232
1161	1 Control	26.92	22.43	26.9233	22.41	4.51	4.51333	0.53	0.533333	0.692555	0.701278	0.14719
1161	1 Control	27.23	22.33			4.82		0.84		0.558644
1161	1 Control	26.62	22.47			4.21		0.23		0.852635
1161	1 Vd	24.71	21.02	24.9267	20.91	3.8	4.01667	-0.18	0.0366667	1.13288	0.98058	0.132234
1161	1 Vd	25.02	20.78			4.11		0.13		0.913831
1161	1 Vd	25.05	20.93			4.14		0.16		0.895025
1161	3 Control	23.91	21.2	24.0667	21.12	2.79	2.94667	-1.19	-1.03333	2.28153	2.05309	0.200665
1161	3 Control	24.17	21.04			3.05		-0.93		1.90528
1161	3 Control	24.12	21.12			3		-0.98		1.97247
1161	3 Vd	23.45	22.63	23.78	22.6267	0.823333	1.15333	-3.15667	-2.82667	8.91767	7.2186	1.64047
1161	3 Vd	24.11	22.6			1.48333		-2.49667		5.6438
1161	3 Vd	23.78	22.65			1.15333		-2.82667		7.09433
1161	5 Control	27.31	23.13	27.3133	23.1267	4.18333	4.18667	0.203333	0.206667	0.868541	0.878643	0.178434
1161	5 Control	27.61	23.09			4.48333		0.503333		0.705475
1161	5 Control	27.02	23.16			3.89333		-0.0866667		1.06191
1161	5 Vd	24.75	22.49	24.7233	22.5533	2.19667	2.17	-1.78333	-1.81	3.44221	3.51631	0.32571
1161	5 Vd	24.58	22.54			2.02667		-1.95333		3.87268
1161	5 Vd	24.84	22.63			2.28667		-1.69333		3.23403
1161	7 Control	22.11	21.22	22.8867	21.3467	0.763333	1.54	-3.21667	-2.44	9.29636	5.86748	2.97954
1161	7 Control	23.36	21.19			2.01333		-1.96667		3.90864
1161	7 Control	23.19	21.63			1.84333		-2.13667		4.39745
1161	7 Vd	22.34	21.11	23.1833	21.51	0.83	1.67333	-3.68333	-2.84	12.8468	7.86653	4.35123
1161	7 Vd	23.45	21.86			1.94		-2.57333		5.95183
1161	7 Vd	23.76	21.56			2.25		-2.26333		4.80099
Ha412HOChr16g0801161				SAM1-001
Gene	Sample	Target Ct	Ref Ct	Average of Target CT	Average of Ref CT	△Ct	Average of△Ct	△△Ct	Average of△△Ct	2^(-△△Ct)(quantity)	Average of 2^(-△△Ct)(quantity)	SD			Control	Vd
1161	0 Control	21.566	23.41	21.8656	23.4267	-1.86067	-1.5611	-0.299573	0	1.23078	1.12547	0.588867		0d	1.01342	1.06695
1161	0 Control	22.8916	23.45			-0.535057		1.02604		0.491057				1d	0.238184	0.64654
1161	0 Control	21.1391	23.42			-2.28756		-0.726465		1.65458				3d	0.26308	0.409061
1161	0 Vd	21.4756	23.86	21.835	23.43	-1.9544	-1.59497	-0.393301	-0.0338707	1.31339	1.06695	0.345288		5d	0.526187	0.60402
1161	0 Vd	21.5878	23.34			-1.84223		-0.281135		1.21515				7d	1.3204	2.09784
1161	0 Vd	22.4417	23.09			-0.988272		0.572823		0.6723
1161	1 Control	24.7452	24.66	24.8164	24.3067	0.438553	0.509702	1.99965	2.0708	0.250061	0.238184	0.010637
1161	1 Control	24.8688	23.56			0.562127		2.12322		0.229534
1161	1 Control	24.8351	24.7			0.528425		2.08952		0.234959
1161	1 Vd	21.3526	23.25	23.1313	23.4733	-2.12078	-0.342065	-0.559686	1.21903	1.47395	0.64654	0.716858
1161	1 Vd	23.8914	24.01			0.418103		1.9792		0.253631
1161	1 Vd	24.1498	23.16			0.676485		2.23758		0.212042
1161	3 Control	24.7677	24.43	24.719	24.35	0.417688	0.369007	1.97878	1.9301	0.253704	0.26308	0.0233048
1161	3 Control	24.5767	24.27			0.22671		1.78781		0.289612
1161	3 Control	24.8126	24.35			0.462624		2.02372		0.245923
1161	3 Vd	23.6443	23.86	24.3445	24.5233	-0.879045	-0.178793	0.68205	1.3823	0.623279	0.409061	0.187147
1161	3 Vd	24.5767	24.83			0.0533767		1.61447		0.326584
1161	3 Vd	24.8126	24.88			0.289291		1.85039		0.277318
1161	5 Control	23.6555	24.36	23.7454	24.3567	-0.701145	-0.611273	0.859951	0.949823	0.550971	0.526187	0.11235
1161	5 Control	23.4758	24.32			-0.880889		0.680207		0.624076
1161	5 Control	24.1049	24.39			-0.251785		1.30931		0.403514
1161	5 Vd	22.7568	23.72	22.9628	23.7833	-1.02653	-0.820575	0.534564	0.740521	0.690367	0.60402	0.0978164
1161	5 Vd	23.2286	23.77			-0.554703		1.00639		0.49779
1161	5 Vd	22.9028	23.86			-0.880489		0.680606		0.623903
1161	7 Control	24.7789	24.36	24.4943	24.3567	0.422255	0.137661	-0.0874467	-0.372041	1.06249	1.3204	0.332186
1161	7 Control	24.5992	24.32			0.242511		-0.267191		1.20346
1161	7 Control	24.1049	24.39			-0.251785		-0.761487		1.69524
1161	7 Vd	22.5321	24.36	22.9965	24.3567	-1.82454	-1.36021	-1.48248	-1.01814	2.79429	2.09784	0.672225
1161	7 Vd	23.4758	24.32			-0.880889		-0.538824		1.45279
1161	7 Vd	22.9815	24.39			-1.37518		-1.03312		2.04645
Ha412HOChr16g0801161				SAM1-010
Gene	Sample	Target Ct	Ref Ct	Average of Target CT	Average of Ref CT	△Ct	Average of△Ct	△△Ct	Average of△△Ct	2^(-△△Ct)(quantity)	Average of 2^(-△△Ct)(quantity)	SD
1161	0 Control	23.24	24.18	23.35	24.1967	-0.956667	-0.846667	-0.11	3.70074e-17	1.07923	1.00151	0.0680486			Control	Vd
1161	0 Control	23.42	24.22			-0.776667		0.07		0.952638				0d	1.00151	0.838559
1161	0 Control	23.39	24.19			-0.806667		0.04		0.972655				1d	1.02376	1.30593
1161	0 Vd	21.2	21.63	21.2767	21.8667	-0.666667	-0.59	0.18	0.256667	0.882703	0.838559	0.0614027		3d	1.25569	0.996638
1161	0 Vd	21.23	22.11			-0.636667		0.21		0.864537				5d	0.730636	1.77989
1161	0 Vd	21.4	21.86			-0.466667		0.38		0.768438				7d	1.19294	0.621153
1161	1 Control	22.6	23.13	23.0933	23.1267	-0.526667	-0.0333333	-0.526667	0.163333	1.4406	1.02376	0.548494
1161	1 Control	22.83	23.09			-0.296667		-0.296667		1.2283
1161	1 Control	23.85	23.16			0.723333		1.31333		0.40239
1161	1 Vd	21.88	22.02	21.54	22.6867	-0.806667	-1.14667	0.04	-0.3	0.972655	1.30593	0.577241
1161	1 Vd	21.88	23.02			-0.806667		0.04		0.972655
1161	1 Vd	20.86	23.02			-1.82667		-0.98		1.97247
1161	3 Control	22.23	23.02	21.9233	23.02	-0.79	-1.09667	0.0566667	-0.25	0.961483	1.25569	0.532505
1161	3 Control	22.27	23.02			-0.75		0.0966667		0.935191
1161	3 Control	21.27	23.02			-1.75		-0.903333		1.87038
1161	3 Vd	22.23	23.02	21.9233	22.6867	-0.456667	-0.763333	0.39	0.0833333	0.76313	0.996638	0.42265
1161	3 Vd	21.27	23.02			-1.41667		-0.57		1.48452
1161	3 Vd	22.27	22.02			-0.416667		0.43		0.742262
1161	5 Control	22.71	23.13	22.7333	23.1267	-0.416667	-0.393333	0.43	0.453333	0.742262	0.730636	0.0247421
1161	5 Control	22.7	23.09			-0.426667		0.42		0.747425
1161	5 Control	22.79	23.16			-0.336667		0.51		0.702222
1161	5 Vd	21.29	22.49	20.9	22.5533	-1.26333	-1.65333	-0.416667	-0.806667	1.33484	1.77989	0.385989
1161	5 Vd	20.69	22.54			-1.86333		-1.01667		2.02324
1161	5 Vd	20.72	22.63			-1.83333		-0.986667		1.9816
1161	7 Control	21.25	22.43	21.31	22.41	-1.16	-1.1	-0.313333	-0.253333	1.24258	1.19294	0.0590346
1161	7 Control	21.39	22.33			-1.02		-0.173333		1.12766
1161	7 Control	21.29	22.47			-1.12		-0.273333		1.2086
1161	7 Vd	20.6	22.13	21.0933	22.1267	-1.52667	-1.03333	-0.38	0.113333	1.30134	0.986019	0.391983
1161	7 Vd	20.83	22.09			-1.29667		-0.15		1.10957
1161	7 Vd	21.85	22.16			-0.276667		0.87		0.547147
Ha412HOChr16g0801161				SAM1-014
Gene	Sample	Target Ct	Ref Ct	Average of Target CT	Average of Ref CT	△Ct	Average of△Ct	△△Ct	Average of△△Ct	2^(-△△Ct)(quantity)	Average of 2^(-△△Ct)(quantity)	SD			Control	Vd
1161	0 Control	25.42	24.18	25.68	24.1967	1.22333	1.48333	-0.26	7.40149e-17	1.19748	1.01049	0.178927		0d	1.01049	1.11246
1161	0 Control	25.69	24.22			1.49333		0.01		0.993092				1d	1.24607	1.23693
1161	0 Control	25.93	24.19			1.73333		0.25		0.840896				3d	1.43946	0.802645
1161	0 Vd	25.89	24.46	25.9433	24.61	1.28	1.33333	-0.203333	-0.15	1.15136	1.11246	0.0967569		5d	1.12311	1.27412
1161	0 Vd	26.09	24.64			1.48		-0.00333333		1.00231				7d	1.21634	1.24404
1161	0 Vd	25.85	24.73			1.24		-0.243333		1.18372
1161	1 Control	26.97	25.55	26.67	25.4833	1.48667	1.18667	0.00333333	-0.296667	0.997692	1.24607	0.257723
1161	1 Control	26.37	25.41			0.886667		-0.596667		1.51222
1161	1 Control	26.67	25.49			1.18667		-0.296667		1.2283
1161	1 Vd	23.28	22.04	23.2967	22.12	1.16	1.17667	-0.323333	-0.306667	1.25122	1.23693	0.0177917
1161	1 Vd	23.32	22.03			1.2		-0.283333		1.217
1161	1 Vd	23.29	22.29			1.17		-0.313333		1.24258
1161	3 Control	26.46	25.36	26.5933	25.58	0.88	1.01333	-0.603333	-0.47	1.51922	1.43946	0.463064
1161	3 Control	26.17	25.97			0.59		-0.893333		1.85746
1161	3 Control	27.15	25.41			1.57		0.0866667		0.941696
1161	3 Vd	25.4	22.84	25.0533	22.98	2.42	2.07333	0.936667	0.59	0.522439	0.69593	0.271893
1161	3 Vd	25.31	23.02		23.2333	2.33		0.846667		0.556068
1161	3 Vd	24.45	23.08		23.54	1.47		-0.0133333		1.00928
1161	5 Control	25.56	23.6	25.1967	23.8567	1.70333	1.34	0.22	-0.143333	0.858565	1.12311	0.243519
1161	5 Control	25.11	23.94			1.25333		-0.23		1.17283
1161	5 Control	24.92	24.03			1.06333		-0.42		1.33793
1161	5 Vd	24.72	22.28	24.53	22.7233	1.99667	1.80667	0.513333	0.323333	0.700602	0.802645	0.0888166
1161	5 Vd	24.42	22.2			1.69667		0.213333		0.862542
1161	5 Vd	24.45	23.69			1.72667		0.243333		0.844791
1161	7 Control	24.84	24.13	24.7033	23.46	1.38	1.24333	-0.103333	-0.24	1.07425	1.21634	0.373077
1161	7 Control	24.23	23.09			0.77		-0.713333		1.63959
1161	7 Control	25.04	23.16			1.58		0.0966667		0.935191
1161	7 Vd	20.6	23.09	20.26	22.05	20.6	12.91	20.6	12.91	6.2919e-07	1.24404	2.15475
1161	7 Vd	20.03	21.25			20.03		20.03		9.34048e-07
1161	7 Vd	20.15	22.85			-1.9		-1.9		3.73213
Ha412HOChr16g0801161				SAM1-078
Gene	Sample	Target Ct	Ref Ct	Average of Target CT	Average of Ref CT	△Ct	Average of△Ct	△△Ct	Average of△△Ct	2^(-△△Ct)(quantity)	Average of 2^(-△△Ct)(quantity)	SD			Control	Vd
1161	0 Control	28.47	24.18	28.4033	24.1967	4.27333	4.20667	0.0666667	0	0.954842	1.01342	0.206205		0d	1.01342	0.860553
1161	0 Control	28.65	24.22			4.45333		0.246667		0.842842				1d	1.19258	3.30223
1161	0 Control	28.09	24.19			3.89333		-0.313333		1.24258				3d	1.03735	6.95655
1161	0 Vd	26.06	21.63	26.3433	21.8667	4.19333	4.47667	-0.0133333	0.27	1.00928	0.860553	0.263715		5d	1.54791	2.08081
1161	0 Vd	26.05	22.11			4.18333		-0.0233333		1.0163				7d	3.6766	4.96469
1161	0 Vd	26.92	21.86			5.05333		0.846667		0.556068
1161	1 Control	26.3	22.43	26.3633	22.41	3.89	3.95333	-0.316667	-0.253333	1.24545	1.19258	0.0473657
1161	1 Control	26.41	22.33			4		-0.206667		1.15402
1161	1 Control	26.38	22.47			3.97		-0.236667		1.17827
1161	1 Vd	22.28	21.02	23.8633	20.91	1.37	2.95333	-2.83667	-1.25333	7.14368	3.30223	3.3286
1161	1 Vd	24.54	20.78			3.63		-0.576667		1.4914
1161	1 Vd	24.77	20.93			3.86		-0.346667		1.27162
1161	3 Control	25.32	21.2	25.2767	21.12	4.2	4.15667	-0.00666667	-0.05	1.00463	1.03735	0.0816313
1161	3 Control	25.15	21.04			4.03		-0.176667		1.13027
1161	3 Control	25.36	21.12			4.24		0.0333333		0.97716
1161	3 Vd	22.01	22.63	21.895	22.6267	22.01	14.3911	17.8033	10.1844	4.37182e-06	6.95655	12.0491
1161	3 Vd	21.34	22.6			21.34		17.1333		6.95589e-06
1161	3 Vd	22.45	22.65			-0.176667		-4.38333		20.8696
1161	5 Control	26.33	23.13	26.7433	23.1267	3.20333	3.61667	-1.00333	-0.59	2.00463	1.54791	0.443074
1161	5 Control	27.17	23.09			4.04333		-0.163333		1.11987
1161	5 Control	26.73	23.16			3.60333		-0.603333		1.51922
1161	5 Vd	25.53	22.49	25.7133	22.5533	2.97667	3.16	-1.23	-1.04667	2.34567	2.08081	0.301171
1161	5 Vd	25.95	22.54			3.39667		-0.81		1.75321
1161	5 Vd	25.66	22.63			3.10667		-1.1		2.14355
1161	7 Control	23.13	23.13	23.4533	23.1267	23.13	15.7444	18.9233	11.5378	2.01145e-06	3.6766	6.36805
1161	7 Control	23.36	23.09			23.36		19.1533		1.71503e-06
1161	7 Control	23.87	23.16			0.743333		-3.46333		11.0298
1161	7 Vd	22.06	23.84	22.4767	22.98	22.06	14.8167	17.9033	10.66	4.07906e-06	4.96469	8.5991
1161	7 Vd	22.13	22.02			22.13		17.9733		3.88586e-06
1161	7 Vd	23.24	23.08			0.26		-3.89667		14.8941
Ha412HOChr16g0801161				SAM1-100
Gene	Sample	Target Ct	Ref Ct	Average of Target CT	Average of Ref CT	△Ct	Average of△Ct	△△Ct	Average of△△Ct	2^(-△△Ct)(quantity)	Average of 2^(-△△Ct)(quantity)	SD			Control	Vd
1161	0 Control	25.42	24.18	25.68	24.1967	1.22333	1.48333	-0.26	7.40149e-17	1.19748	1.01049	0.178927		0d	1.01049	0.931716
1161	0 Control	25.69	24.22			1.49333		0.01		0.993092				1d	1.22909	0.86631
1161	0 Control	25.93	24.19			1.73333		0.25		0.840896				3d	0.817268	1.45316
1161	0 Vd	23.13	21.63	23.5367	21.8667	1.26333	1.67	-0.22	0.186667	1.16473	0.931716	0.350598		5d	0.904089	0.910183
1161	0 Vd	23.21	22.11			1.34333		-0.14		1.10191				7d	0.910183	0.62891
1161	0 Vd	24.27	21.86			2.40333		0.92		0.528509
1161	1 Control	23.56	22.43	23.5967	22.41	1.15	1.18667	-0.333333	-0.296667	1.25992	1.22909	0.053401
1161	1 Control	23.56	22.33			1.15		-0.333333		1.25992
1161	1 Control	23.67	22.47			1.26		-0.223333		1.16743
1161	1 Vd	22.57	21.02	22.6033	20.91	1.66	1.69333	0.176667	0.21	0.884745	0.86631	0.0671492
1161	1 Vd	22.51	20.78			1.6		0.116667		0.922316
1161	1 Vd	22.73	20.93			1.82		0.336667		0.791869
1161	3 Control	23.36	22.2	24.0467	22.12	1.24	1.92667	-0.243333	0.443333	1.18372	0.817268	0.408281
1161	3 Control	23.77	22.04			1.65		0.166667		0.890899
1161	3 Control	25.01	22.12			2.89		1.40667		0.377182
1161	3 Vd	23.23	22.63	23.6667	22.6267	0.603333	1.04	-0.88	-0.443333	1.84038	1.45316	0.576971
1161	3 Vd	23.32	22.6			0.693333		-0.79		1.72907
1161	3 Vd	24.45	22.65			1.82333		0.34		0.790041
1161	5 Control	24.6	23.13	24.76	23.1267	1.47333	1.63333	-0.01	0.15	1.00696	0.904089	0.0892811
1161	5 Control	24.83	23.09			1.70333		0.22		0.858565
1161	5 Control	24.85	23.16			1.72333		0.24		0.846745
1161	5 Vd	23.99	22.49	24.1267	22.5533	1.43667	1.57333	-0.0466667	0.09	1.03288	0.941669	0.0790487
1161	5 Vd	24.2	22.54			1.64667		0.163333		0.89296
1161	5 Vd	24.19	22.63			1.63667		0.153333		0.899171
1161	7 Control	22.19	21.09	22.5333	21.1633	1.02667	1.37	-0.456667	-0.113333	1.37237	1.13733	0.398914
1161	7 Control	22.2	21.25			1.03667		-0.446667		1.36289
1161	7 Control	23.21	21.15			2.04667		0.563333		0.676737
1161	7 Vd	24.6	22.13	23.9267	22.46	2.14	1.46667	2.14	0.91	0.22688	0.62891	0.381645
1161	7 Vd	23.03	23.09			0.57		0.57		0.673617
1161	7 Vd	24.15	22.16			1.69		0.02		0.986233
Ha412HOChr16g0801161				SAM1-88
Gene	Sample	Target Ct	Ref Ct	Average of Target CT	Average of Ref CT	△Ct	Average of△Ct	△△Ct	Average of△△Ct	2^(-△△Ct)(quantity)	Average of 2^(-△△Ct)(quantity)	SD			Control	Vd
1161	0 Control	26.36	24.18	26.3533	24.1967	2.16333	2.15667	0.00666667	-1.4803e-16	0.99539	1.00315	0.0976496		0d	1.00315	1.36754
1161	0 Control	26.21	24.22			2.01333		-0.143333		1.10445				1d	2.66218	2.61096
1161	0 Control	26.49	24.19			2.29333		0.136667		0.909618				3d	10.282	1.42871
1161	0 Vd	24.88	23.63	24.9067	23.2	1.68	1.70667	-0.476667	-0.45	1.39152	1.36754	0.0779098		5d	0.970675	2.91038
1161	0 Vd	24.84	22.11			1.64		-0.516667		1.43065				7d	0.941231	2.25846
1161	0 Vd	25	23.86			1.8		-0.356667		1.28046
1161	1 Control	23.71	23.43	23.8233	23.0767	0.633333	0.746667	-1.52333	-1.41	2.87454	2.66218	0.197087
1161	1 Control	23.92	23.33			0.843333		-1.31333		2.48515
1161	1 Control	23.84	22.47			0.763333		-1.39333		2.62685
1161	1 Vd	23.99	23.02	24.0167	23.2433	0.746667	0.773333	-1.41	-1.38333	2.65737	2.61096	0.131742
1161	1 Vd	23.96	22.78			0.716667		-1.44		2.71321
1161	1 Vd	24.1	23.93			0.856667		-1.3		2.46229
1161	3 Control	21.18	22.2	20.9867	22.12	-0.94	-1.13333	-3.09667	-3.29	8.5544	10.282	4.13229
1161	3 Control	21.41	22.04			-0.71		-2.86667		7.29378
1161	3 Control	20.37	22.12			-1.75		-3.90667		14.9977
1161	3 Vd	24.05	22.63	24.3067	22.6267	1.42333	1.68	-0.733333	-0.476667	1.66248	1.42871	0.375656
1161	3 Vd	24.08	22.6			1.45333		-0.703333		1.62826
1161	3 Vd	24.79	22.65			2.16333		0.00666667		0.99539
1161	5 Control	25.22	23.13	25.33	23.1267	2.09333	2.20333	-0.0633333	0.0466667	1.04488	0.970675	0.0845454
1161	5 Control	25.3	23.09			2.17333		0.0166667		0.988514
1161	5 Control	25.47	23.16			2.34333		0.186667		0.878633
1161	5 Vd	23.19	22.49	23.17	22.5533	0.636667	0.616667	-1.52	-1.54	2.86791	2.91038	0.146814
1161	5 Vd	23.09	22.54			0.536667		-1.62		3.07375
1161	5 Vd	23.23	22.63			0.676667		-1.48		2.78949
1161	7 Control	23.33	23.13	24.0767	23.1267	0.203333	0.95	-0.543333	0.203333	1.45734	0.941231	0.465748
1161	7 Control	24.17	23.09			1.04333		0.296667		0.814131
1161	7 Control	24.73	23.16			1.60333		0.856667		0.552227
1161	7 Vd	24.33	25.13	24.41	24.7933	-0.463333	-0.383333	-1.23667	-1.15667	2.35653	2.25846	0.431936
1161	7 Vd	24.17	24.09			-0.623333		-1.39667		2.63293
1161	7 Vd	24.73	25.16			-0.0633333		-0.836667		1.78592
Ha412HOChr16g0801161				SAM1-132
Gene	Sample	Target Ct	Ref Ct	Average of Target CT	Average of Ref CT	△Ct	Average of△Ct	△△Ct	Average of△△Ct	2^(-△△Ct)(quantity)	Average of 2^(-△△Ct)(quantity)	SD			Control	Vd
1161	0 Control	25.8	24.18	25.6667	24.1967	1.60333	1.47	0.133333	0	0.911722	1.01935	0.252072		0d	1.01935	2.30019
1161	0 Control	25.92	24.22			1.72333		0.253333		0.838956				1d	3.68485	9.12563
1161	0 Control	25.28	24.19			1.08333		-0.386667		1.30737				3d	2.56861	13.3641
1161	0 Vd	22.14	22.63	23.4867	22.8667	-0.726667	0.62	-2.19667	-0.85	4.58419	2.30019	1.99409		5d	8.86145	1.16049
1161	0 Vd	23.84	22.11			0.973333		-0.496667		1.41095				7d	1.75283	1.68875
1161	0 Vd	24.48	23.86			1.61333		0.143333		0.905425
1161	1 Control	21.82	22.43	22.0933	22.41	-0.59	-0.316667	-2.06	-1.78667	4.16986	3.68485	1.47548
1161	1 Control	21.6	22.33			-0.81		-2.28		4.85678
1161	1 Control	22.86	22.47			0.45		-1.02		2.02792
1161	1 Vd	22.21	24.02	22.5433	24.2433	-2.03333	-1.7	-3.50333	-3.17	11.3399	9.12563	1.9176
1161	1 Vd	22.71	24.78			-1.53333		-3.00333		8.01851
1161	1 Vd	22.71	23.93			-1.53333		-3.00333		8.01851
1161	3 Control	23.17	23.2	23.23	23.12	0.05	0.11	-1.42	-1.36	2.67586	2.56861	0.116127
1161	3 Control	23.3	23.04			0.18		-1.29		2.44528
1161	3 Control	23.22	23.12			0.1		-1.37		2.58471
1161	3 Vd	20.1	22.63	20.37	22.6267	-2.52667	-2.25667	-3.99667	-3.72667	15.9631	13.3641	2.29722
1161	3 Vd	20.45	22.6			-2.17667		-3.64667		12.5244
1161	3 Vd	20.56	22.65			-2.06667		-3.53667		11.6049
1161	5 Control	21.38	23.13	21.51	23.1267	-1.74667	-1.61667	-3.21667	-3.08667	9.29636	8.86145	2.9848
1161	5 Control	22.09	23.09			-1.03667		-2.50667		5.68305
1161	5 Control	21.06	23.16			-2.06667		-3.53667		11.6049
1161	5 Vd	23.76	22.49	23.81	22.5533	1.20667	1.25667	-0.263333	-0.213333	1.20025	1.16049	0.0618317
1161	5 Vd	23.77	22.54			1.21667		-0.253333		1.19196
1161	5 Vd	23.9	22.63			1.34667		-0.123333		1.08925
1161	7 Control	21.6	23.13	22.0933	23.1267	-1.52667	-1.03333	-1.21	-0.716667	2.31338	1.75283	0.696823
1161	7 Control	21.83	23.09			-1.29667		-0.98		1.97247
1161	7 Control	22.85	23.16			-0.276667		0.04		0.972655
1161	7 Vd	22.6	22.13	23.0933	22.7933	-0.193333	0.3	1.50667	2	0.351923	0.265962	0.104229
1161	7 Vd	23.83	23.09			1.03667		2.73667		0.150031
1161	7 Vd	22.85	23.16			0.0566667		1.75667		0.295931
Ha412HOChr16g0801161				SAM1-175
Gene	Sample	Target Ct	Ref Ct	Average of Target CT	Average of Ref CT	△Ct	Average of△Ct	△△Ct	Average of△△Ct	2^(-△△Ct)(quantity)	Average of 2^(-△△Ct)(quantity)	SD			Control	Vd
1161	0 Control	23.56	24.18	23.54	24.1967	-0.636667	-0.656667	0.02	0	0.986233	1.00031	0.0304663		0d	1.00031	0.827768
1161	0 Control	23.49	24.22			-0.706667		-0.05		1.03526				1d	1.97401	2.35638
1161	0 Control	23.57	24.19			-0.626667		0.03		0.97942				3d	1.06199	1.25986
1161	0 Vd	22.99	22.63	22.0267	22.2	0.79	-0.173333	1.44667	0.483333	0.366868	0.827768	0.530523		5d	1.53984	1.29866
1161	0 Vd	22.04	22.11			-0.16		0.496667		0.708742				7d	0.793311	1.46458
1161	0 Vd	21.05	21.86			-1.15		-0.493333		1.40769
1161	1 Control	20.09	22.43	20.9533	22.41	-2.32	-1.45667	-1.66333	-0.8	3.16748	1.97401	1.13967
1161	1 Control	20.86	22.33			-1.55		-0.893333		1.85746
1161	1 Control	21.91	22.47			-0.5		0.156667		0.897095
1161	1 Vd	21.05	23.02	21.02	22.91	-1.86	-1.89	-1.20333	-1.23333	2.30271	2.35638	0.195185
1161	1 Vd	20.89	22.78			-2.02		-1.36333		2.57279
1161	1 Vd	21.12	22.93			-1.79		-1.13333		2.19365
1161	3 Control	20.07	21.2	20.45	21.12	-1.05	-0.67	-0.393333	-0.0133333	1.31342	1.06199	0.375819
1161	3 Control	21.13	21.04			0.01		0.666667		0.629961
1161	3 Control	20.15	21.12			-0.97		-0.313333		1.24258
1161	3 Vd	21.25	22.63	21.68	22.6267	-1.37667	-0.946667	-0.72	-0.29	1.64718	1.25986	0.373794
1161	3 Vd	21.67	22.6			-0.956667		-0.3		1.23114
1161	3 Vd	22.12	22.65			-0.506667		0.15		0.90125
1161	5 Control	22.9	23.13	22.0367	23.1267	-0.226667	-1.09	0.43	-0.433333	0.742262	1.53984	0.95816
1161	5 Control	21.09	23.09			-2.03667		-1.38		2.60268
1161	5 Control	22.12	23.16			-1.00667		-0.35		1.27456
1161	5 Vd	21.67	22.49	21.5233	22.5533	-0.883333	-1.03	-0.226667	-0.373333	1.17013	1.29866	0.111709
1161	5 Vd	21.44	22.54			-1.11333		-0.456667		1.37237
1161	5 Vd	21.46	22.63			-1.09333		-0.436667		1.35347
1161	7 Control	21.6	23.13	22.0933	23.1267	-1.52667	-1.03333	-0.07	0.423333	1.04972	0.793311	0.310895
1161	7 Control	22.83	23.09			-0.296667		1.16		0.447513
1161	7 Control	21.85	23.16			-1.27667		0.18		0.882703
1161	7 Vd	20.6	23.13	20.9267	23.1267	-2.52667	-2.2	-0.636667	-0.31	1.55473	1.46458	0.891964
1161	7 Vd	20.03	23.09			-3.09667		-1.20667		2.30804
1161	7 Vd	22.15	23.16			-0.976667		0.913333		0.530957
Ha412HOChr16g0801161				SAM1-184
Gene	Sample	Target Ct	Ref Ct	Average of Target CT	Average of Ref CT	△Ct	Average of△Ct	△△Ct	Average of△△Ct	2^(-△△Ct)(quantity)	Average of 2^(-△△Ct)(quantity)	SD			Control	Vd
1161	0 Control	25.1433	25.1472	25.01	25.1645	-0.0212333	-0.154567	0.133333	0	0.911722	1.01935	0.252072		0d	1.01935	1.05239
1161	0 Control	25.2633	25.1888			0.0987667		0.253333		0.838956				1d	1.44697	0.489084
1161	0 Control	24.6233	25.1576			-0.541233		-0.386667		1.30737				3d	0.874845	0.648236
1161	0 Vd	26.5633	26.7176	26.5633	26.7904	-0.2271	-0.2271	-0.0725333	-0.0725333	1.05156	1.05239	0.0510471		5d	1.37623	0.958085
1161	0 Vd	26.6333	26.4992			-0.1571		-0.00253333		1.00176				7d	2.13406	1.92341
1161	0 Vd	26.4933	27.1544			-0.2971		-0.142533		1.10384
1161	1 Control	23.3933	24.6792	24.0966	24.6931	-1.29977	-0.596433	-1.1452	-0.441867	2.21177	1.44697	0.662424
1161	1 Control	24.4333	24.752			-0.259767		-0.1052		1.07564
1161	1 Control	24.4633	24.648			-0.229767		-0.0752		1.05351
1161	1 Vd	23.5833	23.0776	23.5366	22.6581	0.925167	0.8785	1.07973	1.03307	0.473116	0.489084	0.0248612
1161	1 Vd	23.4533	22.3496			0.795167		0.949733		0.517728
1161	1 Vd	23.5733	22.5472			0.915167		1.06973		0.476407
1161	3 Control	21.5833	21.6632	21.56	21.5211	0.0622333	0.0389	0.2168	0.193467	0.860472	0.874845	0.0301886
1161	3 Control	21.5033	21.4344			-0.0177667		0.1368		0.909534
1161	3 Control	21.5933	21.4656			0.0722333		0.2268		0.854528
1161	3 Vd	24.6133	23.608	24.2766	23.7432	0.8701	0.533433	1.02467	0.688	0.491524	0.648236	0.244544
1161	3 Vd	23.6933	23.9096			-0.0499		0.104667		0.93002
1161	3 Vd	24.5233	23.712			0.7801		0.934667		0.523163
1161	5 Control	21.6833	23.2336	22.46	22.9632	-1.2799	-0.503233	-1.12533	-0.348667	2.18152	1.37623	0.698386
1161	5 Control	22.9033	22.8176			-0.0599		0.0946667		0.936489
1161	5 Control	22.7933	22.8384			-0.1699		-0.0153333		1.01068
1161	5 Vd	23.7233	24.6376	23.9533	24.024	-0.3007	-0.0707	-0.146133	0.0838667	1.1066	0.958085	0.196581
1161	5 Vd	23.8233	24.5024			-0.2007		-0.0461333		1.03249
1161	5 Vd	24.3133	22.932			0.2893		0.443867		0.735162
1161	7 Control	21.2933	22.3184	21.1466	22.1971	-0.903767	-1.05043	-0.942667		1.92208	2.13406	0.199311
1161	7 Control	21.1233	22.048			-1.07377		-1.11267		2.16245
1161	7 Control	21.0233	22.2248			-1.17377		-1.21267		2.31766
1161	7 Vd	21.9433	23.0152	20.6833	20.1567	0.543333	0.526667	-0.926667	-0.943333	1.90088	1.92341	0.0508213
1161	7 Vd	21.3733	24.0136			0.483333		-0.986667		1.9816
1161	7 Vd	21.4933	23.0464			0.553333		-0.916667		1.88775
Ha412HOChr16g0801161				SAM1-86
Gene	Sample	Target Ct	Ref Ct	Average of Target CT	Average of Ref CT	△Ct	Average of△Ct	△△Ct	Average of△△Ct	2^(-△△Ct)(quantity)	Average of 2^(-△△Ct)(quantity)	SD			Control	Vd
1161	0 Control	25.8	24.18	25.6667	24.1967	1.60333	1.47	0.133333	0	0.911722	1.01935	0.252072		0d	1.01935	1.00775
1161	0 Control	25.92	24.22			1.72333		0.253333		0.838956				1d	1.46527	5.27031
1161	0 Control	25.28	24.19			1.08333		-0.386667		1.30737				3d	3.06078	5.38616
1161	0 Vd	27.22	25.69	27.22	25.76	1.46	1.46	-0.01	-0.01	1.00696	1.00775	0.0488818		5d	5.83766	7.90131
1161	0 Vd	27.29	25.48			1.53		0.06		0.959264				7d	2.01988	5.91116
1161	0 Vd	27.15	26.11			1.39		-0.08		1.05702
1161	1 Control	24.05	23.73	24.7533	23.7433	0.306667	1.01	-1.16333	-0.46	2.23974	1.46527	0.670803
1161	1 Control	25.09	23.8			1.34667		-0.123333		1.08925
1161	1 Control	25.12	23.7			1.37667		-0.0933333		1.06683
1161	1 Vd	24.24	24.19	24.1933	25.12	-0.88	-0.926667	-2.35	-2.39667	5.09824	5.27031	0.267901
1161	1 Vd	24.11	25.49			-1.01		-2.48		5.57897
1161	1 Vd	24.23	25.68			-0.89		-2.36		5.1337
1161	3 Control	22.24	22.83	22.2167	22.36	-0.12	-0.143333	-1.59	-1.61333	3.01049	3.06078	0.10562
1161	3 Control	22.16	22.61			-0.2		-1.67		3.18215
1161	3 Control	22.25	21.64			-0.11		-1.58		2.9897
1161	3 Vd	25.27	25.7	24.9333	25.83	-0.56	-0.896667	-2.03	-2.36667	4.08405	5.38616	2.03191
1161	3 Vd	24.35	25.99			-1.48		-2.95		7.72749
1161	3 Vd	25.18	25.8			-0.65		-2.12		4.34694
1161	5 Control	22.34	23.34	23.1167	24.08	-1.74	-0.963333	-3.21	-2.43333	9.25351	5.83766	2.96239
1161	5 Control	23.56	24.94			-0.52		-1.99		3.97237
1161	5 Control	23.45	23.96			-0.63		-2.1		4.28709
1161	5 Vd	24.38	26.69	24.61	26.1	-1.72	-1.49	-3.19	-2.96	9.12611	7.90131	1.6212
1161	5 Vd	24.48	26.56			-1.62		-3.09		8.51496
1161	5 Vd	24.97	25.05			-1.13		-2.6		6.06287
1161	7 Control	21.95	21.46	21.8033	21.3433	0.606667	0.46	-0.863333	-1.01	1.81924	2.01988	0.188647
1161	7 Control	21.78	21.2			0.436667		-1.03333		2.04675
1161	7 Control	21.68	21.37			0.336667		-1.13333		2.19365
1161	7 Vd	22.6	23.13	22.26	23.7933	-1.19333	-1.53333	-2.20333	-2.54333	4.60542	5.91116	1.16325
1161	7 Vd	22.03	24.09			-1.76333		-2.77333		6.83686
1161	7 Vd	22.15	24.16			-1.64333		-2.65333		6.29119

## Sheet: Chr16g0801181
Ha412HOChr16g0801181				SAM1-136
Gene	Sample	Target Ct	Ref Ct	Average of Target CT	Average of Ref CT	△Ct	Average of△Ct	△△Ct	Average of△△Ct	2^(-△△Ct)(quantity)	Average of 2^(-△△Ct)(quantity)	SD
1181	0 Control	24.47	22.18	24.4033	21.8633	2.60667	2.54	0.0666667	0	0.954842	1.01342	0.206205			Control	Vd
1181	0 Control	24.65	21.22			2.78667		0.246667		0.842842				0d	1.01342	1.09902
1181	0 Control	24.09	22.19			2.22667		-0.313333		1.24258				1d	1.46346	4.16055
1181	0 Vd	25.06	21.63	24.6767	22.2	2.86	2.47667	0.32	-0.0633333	0.80107	1.09902	0.447233		3d	3.47966	8.47662
1181	0 Vd	24.05	22.11			1.85		-0.69		1.61328				5d	3.90048	6.47725
1181	0 Vd	24.92	22.86			2.72		0.18		0.882703				7d	1.95522	3.76581
1181	1 Control	25.3	23.43	25.355	23.3633	1.93667	1.99167	-0.603333	-0.548333	1.51922	1.46346	0.078863
1181	1 Control	25.41	23.33			2.04667		-0.493333		1.40769
1181	1 Control		23.33
1181	1 Vd	22.28	22.02	23.8633	22.91	-0.63	0.953333	-3.17	-1.58667	9.00047	4.16055	4.19378
1181	1 Vd	24.54	23.78			1.63		-0.91		1.87905
1181	1 Vd	24.77	22.93			1.86		-0.68		1.60214
1181	3 Control	24.32	23.2	23.61	22.7867	1.53333	0.823333	-1.00667	-1.71667	2.00926	3.47966	1.3097
1181	3 Control	23.15	22.04			0.363333		-2.17667		4.52108
1181	3 Control	23.36	23.12			0.573333		-1.96667		3.90864
1181	3 Vd	21.32	22.63	22.2767	22.6267	-1.30667	-0.35	-3.84667	-2.89	14.3867	8.47662	5.32662
1181	3 Vd	23.15	22.6			0.523333		-2.01667		4.04648
1181	3 Vd	22.36	22.65			-0.266667		-2.80667		6.99666
1181	5 Control	23.33	23.13	23.7433	23.1267	0.203333	0.616667	-2.33667	-1.92333	5.05134	3.90048	1.11648
1181	5 Control	24.17	23.09			1.04333		-1.49667		2.8219
1181	5 Control	23.73	23.16			0.603333		-1.93667		3.8282
1181	5 Vd		22.49	23.305	22.5533	-22.5533	0.751667	-25.0933	-1.78833	3.57969e+07	3.80515	2.25743
1181	5 Vd	23.95	22.54			1.39667		-1.14333		2.20891
1181	5 Vd	22.66	22.63			0.106667		-2.43333		5.4014
1181	7 Control	23.33	23.13	24.0767	23.1267	0.203333	0.95	-2.33667	0.103333	5.05134	1.95522	2.68245
1181	7 Control	24.17	23.09			1.04333		1.04333		0.485205
1181	7 Control	24.73	23.16			1.60333		1.60333		0.329116
1181	7 Vd	22.33	23.13	23.0767	23.1267	-0.796667	-0.05	-3.27333	-0.875556	9.66878	3.76581	5.1145
1181	7 Vd	23.17	23.09			0.0433333		0.0433333		0.97041
1181	7 Vd	23.73	23.16			0.603333		0.603333		0.658231
Ha412HOChr16g0801181				SAM1-158
Gene	Sample	Target Ct	Ref Ct	Average of Target CT	Average of Ref CT	△Ct	Average of△Ct	△△Ct	Average of△△Ct	2^(-△△Ct)(quantity)	Average of 2^(-△△Ct)(quantity)	SD			Control	Vd
1181	0 Control	23.42	22.18	23.3467	22.1967	1.22333	1.15	0.0733333	0	0.950439	1.0245	0.280736		0d	1.0245	0.879329
1181	0 Control	23.69	22.22			1.49333		0.343333		0.788218				1d	1.28439	1.84333
1181	0 Control	22.93	22.19			0.733333		-0.416667		1.33484				3d	3.05112	5.38774
1181	0 Vd	24.13	23.63	24.2033	22.8667	1.26333	1.33667	0.113333	0.186667	0.92445	0.879329	0.0429441		5d	2.47948	7.86539
1181	0 Vd	24.21	22.11			1.34333		0.193333		0.874583				7d	1.97204	2.8018
1181	0 Vd	24.27	22.86			1.40333		0.253333		0.838956
1181	1 Control	23.56	22.43	23.2633	22.41	1.15	0.853333	3.55271e-15	-0.296667	1	1.28439	0.492581
1181	1 Control	23.56	22.33			1.15		3.55271e-15		1
1181	1 Control	22.67	22.47			0.26		-0.89		1.85318
1181	1 Vd	20.57	21.02	21.27	20.91	-0.34	0.36	-1.49	-0.79	2.80889	1.84333	0.842585
1181	1 Vd	21.51	20.78			0.6		-0.55		1.46409
1181	1 Vd	21.73	20.93			0.82		-0.33		1.25701
1181	3 Control	21.36	22.2	21.68	22.12	-0.76	-0.44	-1.91	-1.59	3.75809	3.05112	0.626065
1181	3 Control	21.77	22.04			-0.35		-1.5		2.82843
1181	3 Control	21.91	22.12			-0.21		-1.36		2.56685
1181	3 Vd	21.36	22.63	21.38	22.6267	-1.26667	-1.24667	-2.41667	-2.39667	5.33936	5.38774	1.39404
1181	3 Vd	21.77	22.6			-0.856667		-2.00667		4.01853
1181	3 Vd	21.01	22.65			-1.61667		-2.76667		6.80534
1181	5 Control	21.6	22.13	22.4267	22.46	-0.86	-0.0333333	-2.01	-1.18333	4.02782	2.47948	1.34095
1181	5 Control	22.83	23.09			0.37		-0.78		1.71713
1181	5 Control	22.85	22.16			0.39		-0.76		1.69349
1181	5 Vd	23.99	23.49	22.46	23.8867	0.103333	-1.42667	-1.04667	-2.57667	2.06575	7.86539	6.19211
1181	5 Vd	22.2	23.54			-1.68667		-2.83667		7.14368
1181	5 Vd	21.19	24.63			-2.69667		-3.84667		14.3867
1181	7 Control	22.6	23.13	23.0933	23.1267	-0.526667	-0.0333333	-1.38	-0.886667	2.60268	1.97204	0.783967
1181	7 Control	22.83	23.09			-0.296667		-1.15		2.21914
1181	7 Control	23.85	23.16			0.723333		-0.13		1.09429
1181	7 Vd	20.6	22.13	21.0933	22.1267	-1.52667	-1.03333	-1.88667	-1.39333	3.6978	2.8018	1.11383
1181	7 Vd	20.83	22.09			-1.29667		-1.65667		3.15287
1181	7 Vd	21.85	22.16			-0.276667		-0.636667		1.55473
Ha412HOChr16g0801181				SAM1-163
Gene	Sample	Target Ct	Ref Ct	Average of Target CT	Average of Ref CT	△Ct	Average of△Ct	△△Ct	Average of△△Ct	2^(-△△Ct)(quantity)	Average of 2^(-△△Ct)(quantity)	SD			Control	Vd
1181	0 Control	23.24	24.18	23.35	24.1967	-0.956667	-0.846667	-0.11	3.70074e-17	1.07923	1.00151	0.0680486		0d	1.00151	0.838559
1181	0 Control	23.42	24.22			-0.776667		0.07		0.952638				1d	2.1301	7.6123
1181	0 Control	23.39	24.19			-0.806667		0.04		0.972655				3d	3.37862	7.45469
1181	0 Vd	21.2	21.63	21.2767	21.8667	-0.666667	-0.59	0.18	0.256667	0.882703	0.838559	0.0614027		5d	2.22484	2.99997
1181	0 Vd	21.23	22.11			-0.636667		0.21		0.864537				7d	3.7751	3.2643
1181	0 Vd	21.4	21.86			-0.466667		0.38		0.768438
1181	1 Control	20.25	22.43	20.51	22.41	-2.16	-1.9	-1.31333	-1.05333	2.48515	2.1301	0.557149
1181	1 Control	20.99	22.33			-1.42		-0.573333		1.48796
1181	1 Control	20.29	22.47			-2.12		-1.27333		2.41719
1181	1 Vd	18.88	23.02	19.2067	22.91	-4.03	-3.70333	-3.18333	-2.85667	9.08404	7.6123	2.6597
1181	1 Vd	19.88	22.78			-3.03		-2.18333		4.54202
1181	1 Vd	18.86	22.93			-4.05		-3.20333		9.21084
1181	3 Control	18.23	21.2	18.59	21.12	-2.89	-2.53	-2.04333	-1.68333	4.12197	3.37862	1.19124
1181	3 Control	18.27	21.04			-2.85		-2.00333		4.00925
1181	3 Control	19.27	21.12			-1.85		-1.00333		2.00463
1181	3 Vd	18.95	22.63	18.9	22.6267	-3.67667	-3.72667	-2.83	-2.88	7.11074	7.45469	1.46697
1181	3 Vd	19.15	22.6			-3.47667		-2.63		6.19026
1181	3 Vd	18.6	22.65			-4.02667		-3.18		9.06307
1181	5 Control	20.29	22.49	20.5667	22.5533	-2.26333	-1.98667	-1.41667	-1.14	2.66968	2.22484	0.385805
1181	5 Control	20.69	22.54			-1.86333		-1.01667		2.02324
1181	5 Control	20.72	22.63			-1.83333		-0.986667		1.9816
1181	5 Vd	19.29	22.49	19.9	22.5533	-3.26333	-2.65333	-2.41667	-1.80667	5.33936	3.77527	1.66603
1181	5 Vd	20.69	22.54			-1.86333		-1.01667		2.02324
1181	5 Vd	19.72	22.63			-2.83333		-1.98667		3.9632
1181	7 Control	20.6	23.13	20.4267	23.1267	-2.52667	-2.7	-1.68	-1.85333	3.20428	3.7751	1.41742
1181	7 Control	20.83	23.09			-2.29667		-1.45		2.73208
1181	7 Control	19.85	23.16			-3.27667		-2.43		5.38893
1181	7 Vd	20.6	22.13	20.26	22.7933	-2.19333	-2.53333	-1.34667	-1.68667	2.54324	3.2643	0.642377
1181	7 Vd	20.03	23.09			-2.76333		-1.91667		3.7755
1181	7 Vd	20.15	23.16			-2.64333		-1.79667		3.47417
Ha412HOChr16g0801181				SAM1-177
Gene	Sample	Target Ct	Ref Ct	Average of Target CT	Average of Ref CT	△Ct	Average of△Ct	△△Ct	Average of△△Ct	2^(-△△Ct)(quantity)	Average of 2^(-△△Ct)(quantity)	SD			Control	Vd
1181	0 Control	22.47	24.18	21.7367	24.1967	-1.72667	-2.46	0.733333	0	0.601513	1.07632	0.482179		0d	1.07632	1.44156
1181	0 Control	21.65	24.22			-2.54667		-0.0866667		1.06191				1d	2.16856	5.14049
1181	0 Control	21.09	24.19			-3.10667		-0.646667		1.56555				3d	1.15903	13.4217
1181	0 Vd	22.04	24.46	21.7	24.61	-2.57	-2.91	-0.11	-0.45	1.07923	1.44156	0.608044		5d	1.8436	9.58713
1181	0 Vd	22.01	24.64			-2.6		-0.14		1.10191				7d	2.72503	6.08487
1181	0 Vd	21.05	24.73			-3.56		-1.1		2.14355
1181	1 Control	23.76	24.55	23.39	24.4833	-0.723333	-1.09333	-0.723333	-1.09333	1.65099	2.16856	0.457673
1181	1 Control	23.26	24.41			-1.22333		-1.22333		2.33486
1181	1 Control	23.15	24.49			-1.33333		-1.33333		2.51984
1181	1 Vd	20.98	23.04	20.7667	23.12	-2.14	-2.35333	-2.14	-2.35333	4.40762	5.14049	0.674698
1181	1 Vd	20.6	23.03			-2.52		-2.52		5.73582
1181	1 Vd	20.72	23.29			-2.4		-2.4		5.27803
1181	3 Control	23.28	26.36	23.68	26.2467	-2.96667	-2.56667	-0.506667	-0.106667	1.42076	1.15903	0.47943
1181	3 Control	24.51	25.97			-1.73667		0.723333		0.605696
1181	3 Control	23.25	26.41			-2.99667		-0.536667		1.45062
1181	3 Vd	18.6	22.13	18.26	22.46	-3.86	-4.2	-3.86	-3.23	14.5203	12.905	9.56125
1181	3 Vd	18.03	23.09			-4.43		-4.43		21.5557
1181	3 Vd	18.15	22.16			-4.31		-1.4		2.63902
1181	5 Control	19.22	23.67	19.0767	23.5	-4.28	-4.28	-1.82	-1.82	3.53081	1.8436	1.46116
1181	5 Control	18.89	23.88							1
1181	5 Control	19.12	22.95							1
1181	5 Vd	17.63	23.28	17.67	23.39	-5.76	-5.72	-3.3	-3.26	9.84916	9.58713	0.453846
1181	5 Vd	17.63	23.2			-5.76		-3.3		9.84916
1181	5 Vd	17.75	23.69			-5.64		-3.18		9.06307
1181	7 Control	18.21	22.09	18.26	22.1633	-3.95333	-3.90333	-1.49333	-1.44333	2.81539	2.72503	0.209835
1181	7 Control	18.18	22.25			-3.98333		-1.52333		2.87454
1181	7 Control	18.39	22.15			-3.77333		-1.31333		2.48515
1181	7 Vd	19.06	24.84	19.1433	24.3133	-5.25333	-5.17	-2.68667		6.43824	6.08487	0.379917
1181	7 Vd	19.13	24.02			-5.18333		-2.61667		6.13331
1181	7 Vd	19.24	24.08			-5.07333		-2.50667		5.68305
Ha412HOChr16g0801181				SAM1-201
Gene	Sample	Target Ct	Ref Ct	Average of Target CT	Average of Ref CT	△Ct	Average of△Ct	△△Ct	Average of△△Ct	2^(-△△Ct)(quantity)	Average of 2^(-△△Ct)(quantity)	SD			Control	Vd
1181	0 Control	25.05	24.18	24.4033	24.1967	0.853333	0.206667	0.646667	0	0.638754	1.04756	0.356687		0d	1.04756	1.27037
1181	0 Control	24.13	24.22			-0.0666667		-0.273333		1.2086				1d	1.52665	2.78259
1181	0 Control	24.03	24.19			-0.166667		-0.373333		1.29534				3d	1.5958	8.00598
1181	0 Vd	24.51	24.46	24.51	24.61	-0.1	-0.1	-0.306667	-0.306667	1.23685	1.27037	0.357431		5d	3.41444	13.3595
1181	0 Vd	24.92	24.64			0.31		0.103333		0.93088				7d	5.9614	2.38637
1181	0 Vd	24.1	24.73			-0.51		-0.716667		1.64338
1181	1 Control	25.04	25.55	25.08	25.4833	-0.443333	-0.403333	-0.65	-0.61	1.56917	1.52665	0.0423237
1181	1 Control	25.08	25.41			-0.403333		-0.61		1.52626
1181	1 Control	25.12	25.49			-0.363333		-0.57		1.48452
1181	1 Vd	21.68	23.04	21.8567	23.12	-1.44	-1.26333	-1.64667	-1.47	3.13109	2.78259	0.323857
1181	1 Vd	21.88	23.03			-1.24		-1.44667		2.72578
1181	1 Vd	22.01	23.29			-1.11		-1.31667		2.4909
1181	3 Control	25.56	26.36	25.88	26.2467	-0.686667	-0.366667	-0.893333	-0.573333	1.85746	1.5958	0.651066
1181	3 Control	26.68	25.97			0.433333		0.226667		0.854607
1181	3 Control	25.4	26.41			-0.846667		-1.05333		2.07532
1181	3 Vd	22.11	24.84	22.1867	24.98	-2.87	-2.79333	-3.07667	-3	8.43663	8.00598	0.381647
1181	3 Vd	22.24	25.02			-2.74		-2.94667		7.70966
1181	3 Vd	22.21	25.08			-2.77		-2.97667		7.87165
1181	5 Control	21.45	23.56	22.1533	23.6267	-2.17667	-1.47333	-2.38333	-1.68	5.21741	3.41444	1.56435
1181	5 Control	22.56	23.54			-1.06667		-1.27333		2.41719
1181	5 Control	22.45	23.78			-1.17667		-1.38333		2.6087
1181	5 Vd	22.47	25.28	21.91	25.39	-2.92	-3.48	-3.12667	-3.68667	8.73415	13.3595	4.14988
1181	5 Vd	21.53	25.2			-3.86		-4.06667		16.7567
1181	5 Vd	21.73	25.69			-3.66		-3.86667		14.5876
1181	7 Control	20.19	22.09	20.5333	22.83	-2.64	-2.29667	-2.84667	-2.50333	7.19336	5.9614	2.09094
1181	7 Control	20.2	24.25			-2.63		-2.83667		7.14368
1181	7 Control	21.21	22.15			-1.62		-1.82667		3.54717
1181	7 Vd	21.6	22.13	20.9267	22.46	-0.86	-1.53333	-0.456667	-1.13	1.37237	2.38637	1.22637
1181	7 Vd	21.03	23.09			-1.43		-1.02667		2.03731
1181	7 Vd	20.15	22.16			-2.31		-1.90667		3.74942
Ha412HOChr16g0801181				SAM1-001
Gene	Sample	Target Ct	Ref Ct	Average of Target CT	Average of Ref CT	△Ct	Average of△Ct	△△Ct	Average of△△Ct	2^(-△△Ct)(quantity)	Average of 2^(-△△Ct)(quantity)	SD			Control	Vd
1181	0 Control	25.13	22.52	25.0633	22.5367	2.59333	2.52667	0.0666667	0	0.954842	1.01342	0.206205		0d	1.01342	1.09716
1181	0 Control	25.31	22.56			2.77333		0.246667		0.842842				1d	0.94655	2.08028
1181	0 Control	24.75	22.53			2.21333		-0.313333		1.24258				3d	1.03735	3.07417
1181	0 Vd	23.72	21.97	24.3367	21.8733	1.84667	2.46333	-0.68	-0.0633333	1.60214	1.09716	0.438974		5d	1.2138	2.08081
1181	0 Vd	24.71	21.45			2.83667		0.31		0.806642				7d	1.28301	2.06144
1181	0 Vd	24.58	22.2			2.70667		0.18		0.882703
1181	1 Control	23.96	21.77	24.0233	21.4167	2.54333	2.60667	0.0166667	0.08	0.988514	0.94655	0.0375942
1181	1 Control	24.07	20.67			2.65333		0.126667		0.915945
1181	1 Control	24.04	21.81			2.62333		0.0966667		0.935191
1181	1 Vd	20.94	20.36	22.5233	20.5833	0.356667	1.94	-2.17	-0.586667	4.50023	2.08028	2.09689
1181	1 Vd	23.2	21.12			2.61667		0.09		0.939523
1181	1 Vd	23.43	20.27			2.84667		0.32		0.80107
1181	3 Control	23.98	21.54	23.9367	21.46	2.52	2.47667	-0.00666667	-0.05	1.00463	1.03735	0.0816313
1181	3 Control	23.81	21.38			2.35		-0.176667		1.13027
1181	3 Control	24.02	21.46			2.56		0.0333333		0.97716
1181	3 Vd	22.98	20.97	22.6033	21.6333	1.34667	0.97	-1.18	-1.55667	2.26577	3.07417	1.16346
1181	3 Vd	22.81	21.94			1.17667		-1.35		2.54912
1181	3 Vd	22.02	21.99			0.386667		-2.14		4.40762
1181	5 Control	23.99	21.47	23.7367	21.4667	2.52333	2.27	-0.00333333	-0.256667	1.00231	1.2138	0.270954
1181	5 Control	23.83	21.43			2.36333		-0.163333		1.11987
1181	5 Control	23.39	21.5			1.92333		-0.603333		1.51922
1181	5 Vd	22.19	20.83	22.3733	20.8933	1.29667	1.48	-1.23	-1.04667	2.34567	2.08081	0.301171
1181	5 Vd	22.61	20.88			1.71667		-0.81		1.75321
1181	5 Vd	22.32	20.97			1.42667		-1.1		2.14355
1181	7 Control	23.99	21.47	23.7367	21.4667	2.52333	2.27	-0.0833333	-0.336667	1.05946	1.28301	0.286403
1181	7 Control	23.83	21.43			2.36333		-0.243333		1.18372
1181	7 Control	23.39	21.5			1.92333		-0.683333		1.60585
1181	7 Vd	21.99	21.47	22.4033	21.4667	0.523333	0.936667	-1.41667	-1.00333	2.66968	2.06144	0.590068
1181	7 Vd	22.83	21.43			1.36333		-0.576667		1.4914
1181	7 Vd	22.39	21.5			0.923333		-1.01667		2.02324
Ha412HOChr16g0801181				SAM1-010
Gene	Sample	Target Ct	Ref Ct	Average of Target CT	Average of Ref CT	△Ct	Average of△Ct	△△Ct	Average of△△Ct	2^(-△△Ct)(quantity)	Average of 2^(-△△Ct)(quantity)	SD
1181	0 Control	23.24	24.18	23.35	24.1967	-0.956667	-0.846667	-0.11	3.70074e-17	1.07923	1.00151	0.0680486			Control	Vd
1181	0 Control	23.42	24.22			-0.776667		0.07		0.952638				0d	1.00151	0.838559
1181	0 Control	23.39	24.19			-0.806667		0.04		0.972655				1d	1.02376	2.28158
1181	0 Vd	21.2	21.63	21.2767	21.8667	-0.666667	-0.59	0.18	0.256667	0.882703	0.838559	0.0614027		3d	1.01171	2.87479
1181	0 Vd	21.23	22.11			-0.636667		0.21		0.864537				5d	0.730636	1.77989
1181	0 Vd	21.4	21.86			-0.466667		0.38		0.768438				7d	1.19294	1.34073
1181	1 Control	22.6	23.13	23.0933	23.1267	-0.526667	-0.0333333	-0.526667	0.163333	1.4406	1.02376	0.548494
1181	1 Control	22.83	23.09			-0.296667		-0.296667		1.2283
1181	1 Control	23.85	23.16			0.723333		1.31333		0.40239
1181	1 Vd	20.88	22.02	20.8733	22.91	-2.03	-2.03667	-1.18333	-1.19	2.27101	2.28158	0.0183032
1181	1 Vd	20.88	23.78			-2.03		-1.18333		2.27101
1181	1 Vd	20.86	22.93			-2.05		-1.20333		2.30271
1181	3 Control	20.23	21.2	20.2567	21.12	-0.89	-0.863333	-0.0433333	-0.0166667	1.03049	1.01171	0.0162691
1181	3 Control	20.27	21.04			-0.85		-0.00333333		1.00231
1181	3 Control	20.27	21.12			-0.85		-0.00333333		1.00231
1181	3 Vd	20.23	22.63	20.2567	22.6267	-2.39667	-2.37	-1.55	-1.52333	2.92817	2.87479	0.046229
1181	3 Vd	20.27	22.6			-2.35667		-1.51		2.8481
1181	3 Vd	20.27	22.65			-2.35667		-1.51		2.8481
1181	5 Control	22.71	23.13	22.7333	23.1267	-0.416667	-0.393333	0.43	0.453333	0.742262	0.730636	0.0247421
1181	5 Control	22.7	23.09			-0.426667		0.42		0.747425
1181	5 Control	22.79	23.16			-0.336667		0.51		0.702222
1181	5 Vd	21.29	22.49	20.9	22.5533	-1.26333	-1.65333	-0.416667	-0.806667	1.33484	1.77989	0.385989
1181	5 Vd	20.69	22.54			-1.86333		-1.01667		2.02324
1181	5 Vd	20.72	22.63			-1.83333		-0.986667		1.9816
1181	7 Control	21.25	22.43	21.31	22.41	-1.16	-1.1	-0.313333	-0.253333	1.24258	1.19294	0.0590346
1181	7 Control	21.39	22.33			-1.02		-0.173333		1.12766
1181	7 Control	21.29	22.47			-1.12		-0.273333		1.2086
1181	7 Vd	20.6	24.13	21.0933	23.46	-2.86	-2.36667	-0.823333	-0.33	1.76949	1.34073	0.532996
1181	7 Vd	20.83	24.09			-2.63		-0.593333		1.50873
1181	7 Vd	21.85	22.16			-1.61		0.426667		0.743979
Ha412HOChr16g0801181				SAM1-014
Gene	Sample	Target Ct	Ref Ct	Average of Target CT	Average of Ref CT	△Ct	Average of△Ct	△△Ct	Average of△△Ct	2^(-△△Ct)(quantity)	Average of 2^(-△△Ct)(quantity)	SD			Control	Vd
1181	0 Control	25.42	24.18	25.68	24.1967	1.22333	1.48333	-0.26	7.40149e-17	1.19748	1.01049	0.178927		0d	1.01049	1.11246
1181	0 Control	25.69	24.22			1.49333		0.01		0.993092				1d	1.24607	2.47386
1181	0 Control	25.93	24.19			1.73333		0.25		0.840896				3d	1.43946	2.78372
1181	0 Vd	25.89	24.46	25.9433	24.61	1.28	1.33333	-0.203333	-0.15	1.15136	1.11246	0.0967569		5d	1.12311	1.60529
1181	0 Vd	26.09	24.64			1.48		-0.00333333		1.00231				7d	1.21634	1.24404
1181	0 Vd	25.85	24.73			1.24		-0.243333		1.18372
1181	1 Control	26.97	25.55	26.67	25.4833	1.48667	1.18667	0.00333333	-0.296667	0.997692	1.24607	0.257723
1181	1 Control	26.37	25.41			0.886667		-0.596667		1.51222
1181	1 Control	26.67	25.49			1.18667		-0.296667		1.2283
1181	1 Vd	23.28	23.04	23.2967	23.12	0.16	0.176667	-1.32333	-1.30667	2.50244	2.47386	0.0355833
1181	1 Vd	23.32	23.03			0.2		-1.28333		2.43401
1181	1 Vd	23.29	23.29			0.17		-1.31333		2.48515
1181	3 Control	26.46	25.36	26.5933	25.58	0.88	1.01333	-0.603333	-0.47	1.51922	1.43946	0.463064
1181	3 Control	26.17	25.97			0.59		-0.893333		1.85746
1181	3 Control	27.15	25.41			1.57		0.0866667		0.941696
1181	3 Vd	23.4	22.84	23.0533	22.98	0.42	0.0733333	-1.06333	-1.41	2.08975	2.78372	1.08757
1181	3 Vd	23.31	23.02		23.2333	0.33		-1.15333		2.22427
1181	3 Vd	22.45	23.08		23.54	-0.53		-2.01333		4.03714
1181	5 Control	25.56	23.6	25.1967	23.8567	1.70333	1.34	0.22	-0.143333	0.858565	1.12311	0.243519
1181	5 Control	25.11	23.94			1.25333		-0.23		1.17283
1181	5 Control	24.92	24.03			1.06333		-0.42		1.33793
1181	5 Vd	24.72	24.28	24.53	23.7233	0.996667	0.806667	-0.486667	-0.676667	1.4012	1.60529	0.177633
1181	5 Vd	24.42	23.2			0.696667		-0.786667		1.72508
1181	5 Vd	24.45	23.69			0.726667		-0.756667		1.68958
1181	7 Control	24.84	24.13	24.7033	23.46	1.38	1.24333	-0.103333	-0.24	1.07425	1.21634	0.373077
1181	7 Control	24.23	23.09			0.77		-0.713333		1.63959
1181	7 Control	25.04	23.16			1.58		0.0966667		0.935191
1181	7 Vd	20.6	22.09	20.26	22.05	20.6	12.91	20.6	12.91	6.2919e-07	1.24404	2.15475
1181	7 Vd	20.03	22.25			20.03		20.03		9.34048e-07
1181	7 Vd	20.15	21.85			-1.9		-1.9		3.73213
Ha412HOChr16g0801181				SAM1-078
Gene	Sample	Target Ct	Ref Ct	Average of Target CT	Average of Ref CT	△Ct	Average of△Ct	△△Ct	Average of△△Ct	2^(-△△Ct)(quantity)	Average of 2^(-△△Ct)(quantity)	SD			Control	Vd
1181	0 Control	28.47	24.18	28.4033	24.1967	4.27333	4.20667	0.0666667	0	0.954842	1.01342	0.206205		0d	1.01342	0.860553
1181	0 Control	28.65	24.22			4.45333		0.246667		0.842842				1d	1.19258	3.30223
1181	0 Control	28.09	24.19			3.89333		-0.313333		1.24258				3d	1.03735	6.95655
1181	0 Vd	26.06	21.63	26.3433	21.8667	4.19333	4.47667	-0.0133333	0.27	1.00928	0.860553	0.263715		5d	1.54791	4.96469
1181	0 Vd	26.05	22.11			4.18333		-0.0233333		1.0163				7d	3.6766
1181	0 Vd	26.92	21.86			5.05333		0.846667		0.556068
1181	1 Control	26.3	22.43	26.3633	22.41	3.89	3.95333	-0.316667	-0.253333	1.24545	1.19258	0.0473657
1181	1 Control	26.41	22.33			4		-0.206667		1.15402
1181	1 Control	26.38	22.47			3.97		-0.236667		1.17827
1181	1 Vd	22.28	21.02	23.8633	20.91	1.37	2.95333	-2.83667	-1.25333	7.14368	3.30223	3.3286
1181	1 Vd	24.54	20.78			3.63		-0.576667		1.4914
1181	1 Vd	24.77	20.93			3.86		-0.346667		1.27162
1181	3 Control	25.32	21.2	25.2767	21.12	4.2	4.15667	-0.00666667	-0.05	1.00463	1.03735	0.0816313
1181	3 Control	25.15	21.04			4.03		-0.176667		1.13027
1181	3 Control	25.36	21.12			4.24		0.0333333		0.97716
1181	3 Vd	22.01	22.63	21.895	22.6267	22.01	14.3911	17.8033	10.1844	4.37182e-06	6.95655	12.0491
1181	3 Vd	21.34	22.6			21.34		17.1333		6.95589e-06
1181	3 Vd	22.45	22.65			-0.176667		-4.38333		20.8696
1181	5 Control	26.33	23.13	26.7433	23.1267	3.20333	3.61667	-1.00333	-0.59	2.00463	1.54791	0.443074
1181	5 Control	27.17	23.09			4.04333		-0.163333		1.11987
1181	5 Control	26.73	23.16			3.60333		-0.603333		1.51922
1181	5 Vd	25.53	22.49	25.7133	22.5533	2.97667	3.16	-1.23	-1.04667	2.34567	2.08081	0.301171
1181	5 Vd	25.95	22.54			3.39667		-0.81		1.75321
1181	5 Vd	25.66	22.63			3.10667		-1.1		2.14355
1181	7 Control	23.13	23.13	23.4533	23.1267	23.13	15.7444	18.9233	11.5378	2.01145e-06	3.6766	6.36805
1181	7 Control	23.36	23.09			23.36		19.1533		1.71503e-06
1181	7 Control	23.87	23.16			0.743333		-3.46333		11.0298
1181	7 Vd	22.06	23.84	22.4767	22.98	22.06	14.8167	17.9033	10.66	4.07906e-06	4.96469	8.5991
1181	7 Vd	22.13	22.02			22.13		17.9733		3.88586e-06
1181	7 Vd	23.24	23.08			0.26		-3.89667		14.8941
Ha412HOChr16g0801181				SAM1-100
Gene	Sample	Target Ct	Ref Ct	Average of Target CT	Average of Ref CT	△Ct	Average of△Ct	△△Ct	Average of△△Ct	2^(-△△Ct)(quantity)	Average of 2^(-△△Ct)(quantity)	SD			Control	Vd
1181	0 Control	25.42	24.18	25.68	24.1967	1.22333	1.48333	-0.26	7.40149e-17	1.19748	1.01049	0.178927		0d	1.01049	0.931716
1181	0 Control	25.69	24.22			1.49333		0.01		0.993092				1d	1.22909	1.86631
1181	0 Control	25.93	24.19			1.73333		0.25		0.840896				3d	0.817268	1.45316
1181	0 Vd	23.13	21.63	23.5367	21.8667	1.26333	1.67	-0.22	0.186667	1.16473	0.931716	0.350598		5d	0.904089	1.49102
1181	0 Vd	23.21	22.11			1.34333		-0.14		1.10191				7d	0.610183	0.92891
1181	0 Vd	24.27	21.86			2.40333		0.92		0.528509
1181	1 Control	23.56	22.43	23.5967	22.41	1.15	1.18667	-0.333333	-0.296667	1.25992	1.22909	0.053401
1181	1 Control	23.56	22.33			1.15		-0.333333		1.25992
1181	1 Control	23.67	22.47			1.26		-0.223333		1.16743
1181	1 Vd	22.57	21.02	22.6033	20.91	1.66	1.69333	0.176667	0.21	0.884745	0.86631	0.0671492
1181	1 Vd	22.51	20.78			1.6		0.116667		0.922316
1181	1 Vd	22.73	20.93			1.82		0.336667		0.791869
1181	3 Control	23.36	22.2	24.0467	22.12	1.24	1.92667	-0.243333	0.443333	1.18372	0.817268	0.408281
1181	3 Control	23.77	22.04			1.65		0.166667		0.890899
1181	3 Control	25.01	22.12			2.89		1.40667		0.377182
1181	3 Vd	23.23	22.63	23.6667	22.6267	0.603333	1.04	-0.88	-0.443333	1.84038	1.45316	0.576971
1181	3 Vd	23.32	22.6			0.693333		-0.79		1.72907
1181	3 Vd	24.45	22.65			1.82333		0.34		0.790041
1181	5 Control	24.6	23.13	24.76	23.1267	1.47333	1.63333	-0.01	0.15	1.00696	0.904089	0.0892811
1181	5 Control	24.83	23.09			1.70333		0.22		0.858565
1181	5 Control	24.85	23.16			1.72333		0.24		0.846745
1181	5 Vd	23.99	22.49	24.1267	22.5533	1.43667	1.57333	-0.0466667	0.09	1.03288	0.941669	0.0790487
1181	5 Vd	24.2	22.54			1.64667		0.163333		0.89296
1181	5 Vd	24.19	22.63			1.63667		0.153333		0.899171
1181	7 Control	22.19	21.09	22.5333	21.1633	1.02667	1.37	-0.456667	-0.113333	1.37237	1.13733	0.398914
1181	7 Control	22.2	21.25			1.03667		-0.446667		1.36289
1181	7 Control	23.21	21.15			2.04667		0.563333		0.676737
1181	7 Vd	24.6	22.13	23.9267	22.46	2.14	1.46667	2.14	0.91	0.22688	0.62891	0.381645
1181	7 Vd	23.03	23.09			0.57		0.57		0.673617
1181	7 Vd	24.15	22.16			1.69		0.02		0.986233
Ha412HOChr16g0801181				SAM1-88
Gene	Sample	Target Ct	Ref Ct	Average of Target CT	Average of Ref CT	△Ct	Average of△Ct	△△Ct	Average of△△Ct	2^(-△△Ct)(quantity)	Average of 2^(-△△Ct)(quantity)	SD			Control	Vd
1181	0 Control	26.36	24.18	26.3533	24.1967	2.16333	2.15667	0.00666667	-1.4803e-16	0.99539	1.00315	0.0976496		0d	1.00315	1.15427
1181	0 Control	26.21	24.22			2.01333		-0.143333		1.10445				1d	1.67707	1.95181
1181	0 Control	26.49	24.19			2.29333		0.136667		0.909618				3d	1.29456	1.94287
1181	0 Vd	24.88	21.63	24.9067	21.8667	3.01333	3.04	0.856667	0.883333	0.552227	0.542711	0.0309185		5d	0.970675	2.91038
1181	0 Vd	24.84	22.11			2.97333		0.816667		0.567752				7d	1.49411	1.64227
1181	0 Vd	25	21.86			3.13333		0.976667		0.508152
1181	1 Control	23.71	22.43	23.8233	22.41	1.3	1.41333	-0.856667	-0.743333	1.81085	1.67707	0.124157
1181	1 Control	23.92	22.33			1.51		-0.646667		1.56555
1181	1 Control	23.84	22.47			1.43		-0.726667		1.65481
1181	1 Vd	23.99	21.02	24.0167	20.91	3.08	3.10667	0.923333	0.95	0.527289	0.518079	0.0261409
1181	1 Vd	23.96	20.78			3.05		0.893333		0.538369
1181	1 Vd	24.1	20.93			3.19		1.03333		0.48858
1181	3 Control	22.18	21.2	22.32	21.12	1.06	1.2	-1.09667	-0.956667	2.1386	1.94558	0.16911
1181	3 Control	22.41	21.04			1.29		-0.866667		1.82344
1181	3 Control	22.37	21.12			1.25		-0.906667		1.87471
1181	3 Vd	24.05	22.63	24.3067	22.6267	1.42333	1.68	-0.733333	-0.476667	1.66248	1.42871	0.375656
1181	3 Vd	24.08	22.6			1.45333		-0.703333		1.62826
1181	3 Vd	24.79	22.65			2.16333		0.00666667		0.99539
1181	5 Control	25.22	23.13	25.33	23.1267	2.09333	2.20333	-0.0633333	0.0466667	1.04488	0.970675	0.0845454
1181	5 Control	25.3	23.09			2.17333		0.0166667		0.988514
1181	5 Control	25.47	23.16			2.34333		0.186667		0.878633
1181	5 Vd	23.19	22.49	23.17	22.5533	0.636667	0.616667	-1.52	-1.54	2.86791	2.91038	0.146814
1181	5 Vd	23.09	22.54			0.536667		-1.62		3.07375
1181	5 Vd	23.23	22.63			0.676667		-1.48		2.78949
1181	7 Control	23.33	23.13	24.0767	23.1267	0.203333	0.95	-1.21	-0.463333	2.31338	1.49411	0.739329
1181	7 Control	24.17	23.09			1.04333		-0.37		1.29235
1181	7 Control	24.73	23.16			1.60333		0.19		0.876606
1181	7 Vd	24.33	22.13	24.41	21.7933	2.53667	2.61667	-0.57	-0.49	1.48452	1.42274	0.272103
1181	7 Vd	24.17	21.09			2.37667		-0.73		1.65864
1181	7 Vd	24.73	22.16			2.93667		-0.17		1.12506
Ha412HOChr16g0801181				SAM1-132
Gene	Sample	Target Ct	Ref Ct	Average of Target CT	Average of Ref CT	△Ct	Average of△Ct	△△Ct	Average of△△Ct	2^(-△△Ct)(quantity)	Average of 2^(-△△Ct)(quantity)	SD			Control	Vd
1181	0 Control	25.8	24.18	25.6667	24.1967	1.60333	1.47	0.133333	0	0.911722	1.01935	0.252072		0d	1.01935	1.15009
1181	0 Control	25.92	24.22			1.72333		0.253333		0.838956				1d	0.921213	1.29054
1181	0 Control	25.28	24.19			1.08333		-0.386667		1.30737				3d	1.16422	1.74287
1181	0 Vd	22.14	21.63	23.4867	21.8667	0.273333	1.62	-1.19667	0.15	2.29209	1.15009	0.997044		5d	0.865912	1.16049
1181	0 Vd	23.84	22.11			1.97333		0.503333		0.705475				7d	1.07705	1.68875
1181	0 Vd	24.48	21.86			2.61333		1.14333		0.452712
1181	1 Control	23.82	22.43	24.0933	22.41	1.41	1.68333	-0.06	0.213333	1.04247	0.921213	0.36887
1181	1 Control	23.6	22.33			1.19		-0.28		1.21419
1181	1 Control	24.86	22.47			2.45		0.98		0.50698
1181	1 Vd	22.21	21.02	22.5433	20.91	1.3	1.63333	-0.17	0.163333	1.12506	0.905377	0.19025
1181	1 Vd	22.71	20.78			1.8		0.33		0.795536
1181	1 Vd	22.71	20.93			1.8		0.33		0.795536
1181	3 Control	23.17	21.2	23.23	21.12	2.05	2.11	0.58	0.64	0.668964	0.642153	0.0290316
1181	3 Control	23.3	21.04			2.18		0.71		0.61132
1181	3 Control	23.22	21.12			2.1		0.63		0.646176
1181	3 Vd		22.63	#DIV/0!	22.6267	-22.6267	-22.6267	-24.0967	-24.0967	1.79399e+07	1.79399e+07	0
1181	3 Vd		22.6			-22.6267		-24.0967		1.79399e+07
1181	3 Vd		22.65			-22.6267		-24.0967		1.79399e+07
1181	5 Control	24.38	23.13	24.8433	23.1267	1.25333	1.71667	-0.216667	0.246667	1.16205	0.865912	0.256568
1181	5 Control	25.09	23.09			1.96333		0.493333		0.710382
1181	5 Control	25.06	23.16			1.93333		0.463333		0.725309
1181	5 Vd	23.76	22.49	23.81	22.5533	1.20667	1.25667	-0.263333	-0.213333	1.20025	1.16049	0.0618317
1181	5 Vd	23.77	22.54			1.21667		-0.253333		1.19196
1181	5 Vd	23.9	22.63			1.34667		-0.123333		1.08925
1181	7 Control	23.6	23.13	23.76	23.1267	0.473333	0.633333	-1.21	-1.05	2.31338	2.07705	0.205114
1181	7 Control	23.83	23.09			0.703333		-0.98		1.97247
1181	7 Control	23.85	23.16			0.723333		-0.96		1.94531
1181	7 Vd	22.6	22.13	23.0933	22.1267	0.473333	0.966667	-1.16	-0.666667	2.23457	1.68875	0.661815
1181	7 Vd	23.83	22.09			1.70333		0.07		0.952638
1181	7 Vd	22.85	22.16			0.723333		-0.91		1.87905
Ha412HOChr16g0801181				SAM1-175
Gene	Sample	Target Ct	Ref Ct	Average of Target CT	Average of Ref CT	△Ct	Average of△Ct	△△Ct	Average of△△Ct	2^(-△△Ct)(quantity)	Average of 2^(-△△Ct)(quantity)	SD			Control	Vd
1181	0 Control	23.56	24.18	23.54	24.1967	-0.636667	-0.656667	0.02	0	0.986233	1.00031	0.0304663		0d	1.00031	0.827768
1181	0 Control	23.49	24.22			-0.706667		-0.05		1.03526				1d	1.13652	0.589096
1181	0 Control	23.57	24.19			-0.626667		0.03		0.97942				3d	1.06199	1.25986
1181	0 Vd	22.99	22.63	22.0267	22.2	0.79	-0.173333	1.44667	0.483333	0.366868	0.827768	0.530523		5d	1.35348	1.29866
1181	0 Vd	22.04	22.11			-0.16		0.496667		0.708742				7d	1.2593	1.70308
1181	0 Vd	21.05	21.86			-1.15		-0.493333		1.40769
1181	1 Control	21.09	22.43	21.62	22.41	-1.32	-0.79	-0.663333	-0.133333	1.58374	1.13652	0.387623
1181	1 Control	21.86	22.33			-0.55		0.106667		0.928731
1181	1 Control	21.91	22.47			-0.5		0.156667		0.897095
1181	1 Vd	21.05	21.02	21.02	20.91	0.14	0.11	0.796667	0.766667	0.575678	0.589096	0.0487963
1181	1 Vd	20.89	20.78			-0.02		0.636667		0.643197
1181	1 Vd	21.12	20.93			0.21		0.866667		0.548412
1181	3 Control	20.07	21.2	20.45	21.12	-1.05	-0.67	-0.393333	-0.0133333	1.31342	1.06199	0.375819
1181	3 Control	21.13	21.04			0.01		0.666667		0.629961
1181	3 Control	20.15	21.12			-0.97		-0.313333		1.24258
1181	3 Vd	21.25	22.63	21.68	22.6267	-1.37667	-0.946667	-0.72	-0.29	1.64718	1.25986	0.373794
1181	3 Vd	21.67	22.6			-0.956667		-0.3		1.23114
1181	3 Vd	22.12	22.65			-0.506667		0.15		0.90125
1181	5 Control	22.9	23.13	22.0367	23.1267	-0.226667	-1.09	0.43	-0.433333	0.742262	1.53984	0.95816
1181	5 Control	21.09	23.09			-2.03667		-1.38		2.60268
1181	5 Control	22.12	23.16			-1.00667		-0.35		1.27456
1181	5 Vd	21.67	22.49	21.5233	22.5533	-0.883333	-1.03	-0.226667	-0.373333	1.17013	1.29866	0.111709
1181	5 Vd	21.44	22.54			-1.11333		-0.456667		1.37237
1181	5 Vd	21.46	22.63			-1.09333		-0.436667		1.35347
1181	7 Control	21.6	23.13	22.0933	23.1267	-1.52667	-1.03333	-0.736667	-0.243333	1.66632	1.2593	0.493515
1181	7 Control	22.83	23.09			-0.296667		0.493333		0.710382
1181	7 Control	21.85	23.16			-1.27667		-0.486667		1.4012
1181	7 Vd	23.6	24.13	22.9267	23.46	0.14	-0.533333	0.03	-0.643333	0.97942	1.70308	0.875223
1181	7 Vd	23.03	23.09			-0.43		-0.54		1.45397
1181	7 Vd	22.15	23.16			-1.31		-1.42		2.67586
Ha412HOChr16g0801181				SAM1-184
Gene	Sample	Target Ct	Ref Ct	Average of Target CT	Average of Ref CT	△Ct	Average of△Ct	△△Ct	Average of△△Ct	2^(-△△Ct)(quantity)	Average of 2^(-△△Ct)(quantity)	SD			Control	Vd
1181	0 Control	25.8	24.18	25.6667	24.1967	1.60333	1.47	0.133333	0	0.911722	1.01935	0.252072		0d	1.01935	1.16187
1181	0 Control	25.92	24.22			1.72333		0.253333		0.838956				1d	0.797888	1.17599
1181	0 Control	25.28	24.19			1.08333		-0.386667		1.30737				3d	1.08538	1.36406
1181	0 Vd	22.97	20.66	22.9233	20.76	2.21	2.16333	0.74	0.693333	0.598739	0.618675	0.0216542		5d		0.973369
1181	0 Vd	22.87	20.95			2.11		0.64		0.641713				7d	0.973369	1.92341
1181	0 Vd	22.93	20.67			2.17		0.7		0.615572
1181	1 Control	24.17	22.74	24.5833	22.7567	1.41333	1.82667	-0.0566667	0.356667	1.04006	0.797888	0.209937
1181	1 Control	24.77	22.79			2.01333		0.543333		0.686184
1181	1 Control	24.81	22.74			2.05333		0.583333		0.66742
1181	1 Vd	26.15	23.98	25.8733	23.9933	2.15667	1.88	0.686667	0.41	0.621288	0.759898	0.125712
1181	1 Vd	25.67	23.04			1.67667		0.206667		0.866537
1181	1 Vd	25.8	24.96			1.80667		0.336667		0.791869
1181	3 Control	21.49	20.13	21.56	20.2067	1.28333	1.35333	-0.186667	-0.116667	1.13813	1.08538	0.060952
1181	3 Control	21.54	20.2			1.33333		-0.136667		1.09936
1181	3 Control	21.65	20.29			1.44333		-0.0266667		1.01866
1181	3 Vd	21.15	20.51	21.51	20.4633	0.686667	1.04667	-0.783333	-0.423333	1.7211	1.36406	0.316102
1181	3 Vd	21.77	20.38			1.30667		-0.163333		1.11987
1181	3 Vd	21.61	20.5			1.14667		-0.323333		1.25122
1181	5 Control			#DIV/0!	#DIV/0!	#DIV/0!	#DIV/0!	#DIV/0!	#DIV/0!	#DIV/0!	#DIV/0!	#DIV/0!
1181	5 Control					#DIV/0!		#DIV/0!		#DIV/0!
1181	5 Control					#DIV/0!		#DIV/0!		#DIV/0!
1181	5 Vd	23.09	22.24	23.7367	22.2433	0.846667	1.49333	-0.623333	0.0233333	1.54043	1.03779	0.435433
1181	5 Vd	24.08	22.27			1.83667		0.366667		0.775572
1181	5 Vd	24.04	22.22			1.79667		0.326667		0.797377
1181	7 Control	21.06	20.84	21.81	20.3133	0.746667	1.49667	-0.606667		1.52274	0.973369	0.476511
1181	7 Control	22.13	20.02			1.81667		0.463333		0.725309
1181	7 Control	22.24	20.08			1.92667		0.573333		0.672062
1181	7 Vd	20.7	20.13	20.6833	20.1567	0.543333	0.526667	-0.926667	-0.943333	1.90088	1.92341	0.0508213
1181	7 Vd	20.64	20.18			0.483333		-0.986667		1.9816
1181	7 Vd	20.71	20.16			0.553333		-0.916667		1.88775
Ha412HOChr16g0801181				SAM1-86
Gene	Sample	Target Ct	Ref Ct	Average of Target CT	Average of Ref CT	△Ct	Average of△Ct	△△Ct	Average of△△Ct	2^(-△△Ct)(quantity)	Average of 2^(-△△Ct)(quantity)	SD			Control	Vd
1181	0 Control	25.8	24.18	25.6667	24.1967	1.60333	1.47	0.133333	0	0.911722	1.01935	0.252072		0d	1.01935	1.00775
1181	0 Control	25.92	24.22			1.72333		0.253333		0.838956				1d	1.46527	1.52288
1181	0 Control	25.28	24.19			1.08333		-0.386667		1.30737				3d	0.964085	1.67327
1181	0 Vd	27.22	25.69	27.22	25.76	1.46	1.46	-0.01	-0.01	1.00696	1.00775	0.0488818		5d	1.45941	0.987664
1181	0 Vd	27.29	25.48			1.53		0.06		0.959264				7d	2.01988	2.34584
1181	0 Vd	27.15	26.11			1.39		-0.08		1.05702
1181	1 Control	24.05	23.73	24.7533	23.7433	0.306667	1.01	-1.16333	-0.46	2.23974	1.46527	0.670803
1181	1 Control	25.09	23.8			1.34667		-0.123333		1.08925
1181	1 Control	25.12	23.7			1.37667		-0.0933333		1.06683
1181	1 Vd	24.24	22.19	24.1933	21.7867	2.45333	2.40667	0.983333	0.936667	0.50581	0.522881	0.0265792
1181	1 Vd	24.11	21.49			2.32333		0.853333		0.553504
1181	1 Vd	24.23	21.68			2.44333		0.973333		0.509328
1181	3 Control	22.24	20.83	22.2167	20.6933	1.54667	1.52333	0.0766667	0.0533333	0.948246	0.964085	0.0332681
1181	3 Control	22.16	20.61			1.46667		-0.00333333		1.00231
1181	3 Control	22.25	20.64			1.55667		0.0866667		0.941696
1181	3 Vd	25.27	22.7	24.9333	22.83	2.44	2.10333	0.97	0.633333	0.510506	0.67327	0.253989
1181	3 Vd	24.35	22.99			1.52		0.05		0.965936
1181	3 Vd	25.18	22.8			2.35		0.88		0.543367
1181	5 Control	22.34	22.34	23.1167	22.08	0.26	1.03667	-1.21	-0.433333	2.31338	1.45941	0.740599
1181	5 Control	23.56	21.94			1.48		0.01		0.993092
1181	5 Control	23.45	21.96			1.37		-0.1		1.07177
1181	5 Vd	24.38	23.69	24.61	23.1	1.28	1.51	-0.19	0.04	1.14076	0.987664	0.20265
1181	5 Vd	24.48	23.56			1.38		-0.09		1.06437
1181	5 Vd	24.97	22.05			1.87		0.4		0.757858
1181	7 Control	21.95	21.46	21.8033	21.3433	0.606667	0.46	-0.863333	-1.01	1.81924	2.01988	0.188647
1181	7 Control	21.78	21.2			0.436667		-1.03333		2.04675
1181	7 Control	21.68	21.37			0.336667		-1.13333		2.19365
1181	7 Vd	22.6	22.13	22.26	22.46	0.14	-0.2	-0.87	-1.21	1.82766	2.34584	0.461635
1181	7 Vd	22.03	23.09			-0.43		-1.44		2.71321
1181	7 Vd	22.15	22.16			-0.31		-1.32		2.49666

## Sheet: Chr16g0771591
Ha412HOChr16g0771591				SAM1-136
Gene	Sample	Target Ct	Ref Ct	Average of Target CT	Average of Ref CT	△Ct	Average of△Ct	△△Ct	Average of△△Ct	2^(-△△Ct)(quantity)	Average of 2^(-△△Ct)(quantity)	SD
1591	0 Control	24.47	24.17	24.4033	24.3267	0.143333	0.0766667	0.0666667	0	0.954842	1.01342	0.206205			Control	Vd
1591	0 Control	24.65	24.42			0.323333		0.246667		0.842842				0d	1.01342	1.26536
1591	0 Control	24.09	24.39			-0.236667		-0.313333		1.24258				1d	0.21276	0.479762
1591	0 Vd	25.06	24.63	24.6767	24.8667	0.193333	-0.19	0.116667	-0.266667	0.922316	1.26536	0.514924		3d	0.318346	1.95611
1591	0 Vd	24.05	25.11			-0.816667		-0.893333		1.85746				5d	0.37659	0.878042
1591	0 Vd	24.92	24.86			0.0533333		-0.0233333		1.0163				7d	0.75318	1.50636
1591	1 Control	26.54	24.0176	18.1433	24.2846	2.25542	2.31042	2.17875	2.23375	0.220867	0.21276	0.0114652
1591	1 Control	26.65	23.9175			2.36542		2.28875		0.204653
1591	1 Control	1.24	24.9187
1591	1 Vd	23.52	22.6059	25.1033	23.4969	0.0230507	1.60638	-0.053616	1.52972	1.03786	0.479762	0.483593
1591	1 Vd	25.78	24.368			2.28305		2.20638		0.216677
1591	1 Vd	26.01	23.517			2.51305		2.43638		0.184746
1591	3 Control	25.56	22.7861	24.85	23.0397	2.52028	1.81028	2.44361	1.73361	0.183823	0.318346	0.119822
1591	3 Control	24.39	23.6271			1.35028		1.27361		0.413623
1591	3 Control	24.6	22.706			1.56028		1.48361		0.357592
1591	3 Vd	22.56	24.2178	23.5167	24.2145	-1.6545	-0.697831	-1.73116	-0.774497	3.31996	1.95611	1.2292
1591	3 Vd	24.39	24.1878			0.175503		0.0988359		0.933786
1591	3 Vd	23.6	24.2379			-0.614497		-0.691164		1.61459
1591	5 Control	25.57	24.7184	26.3167	24.7151	0.854888	1.60155	0.778221	1.52489	0.583085	0.37659	0.186348
1591	5 Control	26.41	24.6784			1.69489		1.61822		0.325737
1591	5 Control	26.97	24.7485			2.25489		2.17822		0.220948
1591	5 Vd	1.24	24.0777	16.7767	24.1411	-22.9011	0.403926	-22.9777	0.327259	8.26017e+06	0.878042	0.520904
1591	5 Vd	25.19	24.1277			1.04893		0.972259		0.509707
1591	5 Vd	23.9	24.2178			-0.241074		-0.317741		1.24638
1591	7 Control	24.57	24.7184	25.3167	24.7151	-0.145112	0.601554	-0.221779	0.524888	1.16617	0.75318	0.372695
1591	7 Control	25.41	24.6784			0.694888		0.618221		0.651474
1591	7 Control	25.97	24.7485			1.25489		1.17822		0.441896
1591	7 Vd	23.57	24.7184	24.3167	24.7151	-1.14511	-0.398446	-1.22178	-0.475112	2.33234	1.50636	0.74539
1591	7 Vd	24.41	24.6784			-0.305112		-0.381779		1.30295
1591	7 Vd	24.97	24.7485			0.254888		0.178221		0.883792
Ha412HOChr16g0771591				SAM1-158
Gene	Sample	Target Ct	Ref Ct	Average of Target CT	Average of Ref CT	△Ct	Average of△Ct	△△Ct	Average of△△Ct	2^(-△△Ct)(quantity)	Average of 2^(-△△Ct)(quantity)	SD			Control	Vd
1591	0 Control	24.47	23.17	24.4033	23.9933	0.476667	0.41	0.0666667	0	0.954842	1.01342	0.206205		0d	1.0245	1.59426
1591	0 Control	24.65	24.42			0.656667		0.246667		0.842842				1d	0.978504	1.40253
1591	0 Control	24.09	24.39			0.0966667		-0.313333		1.24258				3d	0.922633	4.10537
1591	0 Vd	25.06	24.63	24.6767	24.8667	0.193333	-0.19	-0.216667	-0.6	1.16205	1.59426	0.648763		5d	1.88905	2.37829
1591	0 Vd	24.05	25.11			-0.816667		-1.22667		2.34026				7d	1.84651	0.890184
1591	0 Vd	24.92	24.86			0.0533333		-0.356667		1.28046
1591	1 Control	24.8	24.0176	24.5033	23.9976	0.802436	0.505769	0.392436	0.095769	0.761842	0.978504	0.375269
1591	1 Control	24.8	23.9175			0.802436		0.392436		0.761842
1591	1 Control	23.91	24.0576			-0.0875643		-0.497564		1.41183
1591	1 Vd	21.81	22.6059	22.51	22.4957	-0.685719	0.0142807	-1.09572	-0.395719	2.1372	1.40253	0.641097
1591	1 Vd	22.75	22.3656			0.254281		-0.155719		1.11398
1591	1 Vd	22.97	22.5157			0.474281		0.0642807		0.956422
1591	3 Control	23.6	22.7861	23.2533	22.706	0.894022	0.547356	0.484022	0.137356	0.714981	0.922633	0.18659
1591	3 Control	23.01	22.6259			0.304022		-0.105978		1.07622
1591	3 Control	23.15	22.706			0.444022		0.0340224		0.976693
1591	3 Vd	22.6	24.2178	22.62	24.2145	-1.6145	-1.5945	-2.0245	-2.0045	4.0685	4.10537	1.06223
1591	3 Vd	23.01	24.1878			-1.2045		-1.6145		3.06205
1591	3 Vd	22.25	24.2379			-1.9645		-2.3745		5.18555
1591	5 Control	22.84	23.7172	23.6667	24.0476	-1.20763	-0.380959	-1.61763	-0.790959	3.0687	1.88905	1.02164
1591	5 Control	24.07	24.6784			0.0223742		-0.387626		1.30824
1591	5 Control	24.09	23.7473			0.0423742		-0.367626		1.29023
1591	5 Vd	25.23	24.0777	23.7	24.1411	1.08893	-0.441074	0.678926	-0.851074	0.62463	2.37829	1.87234
1591	5 Vd	23.44	24.1277			-0.701074		-1.11107		2.16006
1591	5 Vd	22.43	24.2178			-1.71107		-2.12107		4.35018
1591	7 Control	23.84	24.7184	24.3333	24.7151	-0.875112	-0.381779	-1.28511	-0.791779	2.43701	1.84651	0.734064
1591	7 Control	24.07	24.6784			-0.645112		-1.05511		2.07788
1591	7 Control	25.09	24.7485			0.374888		-0.0351125		1.02464
1591	7 Vd	24.84	23.7172	24.3333	23.7139	1.12612	0.619451	0.716118	0.209451	0.608733	0.890184	0.243848
1591	7 Vd	24.07	23.6772			0.356118		-0.0538825		1.03805
1591	7 Vd	24.09	23.7473			0.376118		-0.0338825		1.02376
Ha412HOChr16g0771591				SAM1-163
Gene	Sample	Target Ct	Ref Ct	Average of Target CT	Average of Ref CT	△Ct	Average of△Ct	△△Ct	Average of△△Ct	2^(-△△Ct)(quantity)	Average of 2^(-△△Ct)(quantity)	SD			Control	Vd
1591	0 Control	23.24	24.18	23.35	24.1967	-0.956667	-0.846667	-0.11	3.70074e-17	1.07923	1.00151	0.0680486		0d	1.00151	0.838559
1591	0 Control	23.42	24.22			-0.776667		0.07		0.952638				1d	1.31304	7.6123
1591	0 Control	23.39	24.19			-0.806667		0.04		0.972655				3d	2.02341	7.45469
1591	0 Vd	21.2	21.63	21.2767	21.8667	-0.666667	-0.59	0.18	0.256667	0.882703	0.838559	0.0614027		5d	1.11242	8.89936
1591	0 Vd	21.23	22.11			-0.636667		0.21		0.864537				7d	4.84319	6.5286
1591	0 Vd	21.4	21.86			-0.466667		0.38		0.768438
1591	1 Control	21.25	22.43	21.1767	22.41	-1.16	-1.23333	-0.313333	-0.386667	1.24258	1.31304	0.15243
1591	1 Control	20.99	22.33			-1.42		-0.573333		1.48796
1591	1 Control	21.29	22.47			-1.12		-0.273333		1.2086
1591	1 Vd	18.88	23.02	19.2067	22.91	-4.03	-3.70333	-3.18333	-2.85667	9.08404	7.6123	2.6597
1591	1 Vd	19.88	22.78			-3.03		-2.18333		4.54202
1591	1 Vd	18.86	22.93			-4.05		-3.20333		9.21084
1591	3 Control	19.23	21.2	19.2567	21.12	-1.89	-1.86333	-1.04333	-1.01667	2.06098	2.02341	0.0325381
1591	3 Control	19.27	21.04			-1.85		-1.00333		2.00463
1591	3 Control	19.27	21.12			-1.85		-1.00333		2.00463
1591	3 Vd	18.95	22.63	18.9	22.6267	-3.67667	-3.72667	-2.83	-2.88	7.11074	7.45469	1.46697
1591	3 Vd	19.15	22.6			-3.47667		-2.63		6.19026
1591	3 Vd	18.6	22.65			-4.02667		-3.18		9.06307
1591	5 Control	21.29	22.49	21.5667	22.5533	-1.26333	-0.986667	-0.416667	-0.14	1.33484	1.11242	0.192902
1591	5 Control	21.69	22.54			-0.863333		-0.0166667		1.01162
1591	5 Control	21.72	22.63			-0.833333		0.0133333		0.990801
1591	5 Vd	18.29	22.49	18.5667	22.5533	-4.26333	-3.98667	-3.41667	-3.14	10.6787	8.89936	1.54322
1591	5 Vd	18.69	22.54			-3.86333		-3.01667		8.09296
1591	5 Vd	18.72	22.63			-3.83333		-2.98667		7.9264
1591	7 Control	19.6	23.13	20.0933	23.1267	-3.52667	-3.03333	-2.68	-2.18667	6.40856	4.84319	1.89803
1591	7 Control	20.83	23.09			-2.29667		-1.45		2.73208
1591	7 Control	19.85	23.16			-3.27667		-2.43		5.38893
1591	7 Vd	19.6	22.13	19.26	22.7933	-3.19333	-3.53333	-2.34667	-2.68667	5.08648	6.5286	1.28475
1591	7 Vd	19.03	23.09			-3.76333		-2.91667		7.55099
1591	7 Vd	19.15	23.16			-3.64333		-2.79667		6.94833
Ha412HOChr16g0771591				SAM1-177
Gene	Sample	Target Ct	Ref Ct	Average of Target CT	Average of Ref CT	△Ct	Average of△Ct	△△Ct	Average of△△Ct	2^(-△△Ct)(quantity)	Average of 2^(-△△Ct)(quantity)	SD			Control	Vd
1591	0 Control	22.47	24.18	21.7367	24.1967	-1.72667	-2.46	0.733333	0	0.601513	1.07632	0.482179		0d	1.07632	0.725802
1591	0 Control	21.65	24.22			-2.54667		-0.0866667		1.06191				1d	2.76418	6.54478
1591	0 Control	21.09	24.19			-3.10667		-0.646667		1.56555				3d	1.47959	17.5405
1591	0 Vd	23.04	24.46	22.7	24.61	-1.57	-1.91	0.89	0.55	0.539614	0.725802	0.32572		5d	1.41614	1.28567
1591	0 Vd	22.01	24.64			-2.6		-0.14		1.10191				7d	3.46662	6.07485
1591	0 Vd	23.05	24.73			-1.56		0.9		0.535887
1591	1 Control	25	26.1402	24.63	26.0734	-1.07345	-1.44345	-1.07345	-1.44345	2.10446	2.76418	0.583379
1591	1 Control	24.5	26			-1.57345		-1.57345		2.97615
1591	1 Control	24.39	26.0801			-1.68345		-1.68345		3.21195
1591	1 Vd	22.22	24.6283	22.0067	24.7084	-2.48844	-2.70177	-2.48844	-2.70177	5.6117	6.54478	0.859013
1591	1 Vd	21.84	24.6183			-2.86844		-2.86844		7.30274
1591	1 Vd	21.96	24.8786			-2.74844		-2.74844		6.71989
1591	3 Control	24.52	27.9524	24.92	27.839	-3.31895	-2.91895	-0.85895	-0.45895	1.81372	1.47959	0.61203
1591	3 Control	25.75	27.5619			-2.08895		0.37105		0.77322
1591	3 Control	24.49	28.0025			-3.34895		-0.88895		1.85183
1591	3 Vd	19.84	23.7172	19.5	24.0476	-4.20763	-4.54763	-4.20763	-3.91096	18.4766	17.5405	10.3881
1591	3 Vd	19.27	24.6784			-4.77763		-4.77763		27.4289
1591	3 Vd	19.39	23.7473			-4.65763		-2.74763		6.71611
1591	5 Control	21.46	25.2591	21.65	25.0889	-3.6289	-3.6289	-1.1689	-1.1689	2.24841	1.41614	0.72077
1591	5 Control	22.13	25.4694							1
1591	5 Control	21.36	24.5382							1
1591	5 Vd	21.87	24.8686	22.2433	24.9788	-3.10877	-2.73544	-0.64877	-0.275436	1.56783	1.28567	0.488716
1591	5 Vd	21.87	24.7885			-3.10877		-0.64877		1.56783
1591	5 Vd	22.99	25.2791			-1.98877		0.47123		0.721349
1591	7 Control	19.45	23.6772	19.5	23.7506	-4.30059	-4.25059	-1.84059	-1.79059	3.58158	3.46662	0.26694
1591	7 Control	19.42	23.8374			-4.33059		-1.87059		3.65683
1591	7 Control	19.63	23.7372			-4.12059		-1.66059		3.16147
1591	7 Vd	20.3	26.4306	20.3833	25.9032	-5.60324	-5.51991	-2.68429		6.42764	6.07485	0.379291
1591	7 Vd	20.37	25.6095			-5.53324		-2.61429		6.12321
1591	7 Vd	20.48	25.6696			-5.42324		-2.50429		5.6737
Ha412HOChr16g0771591				SAM1-201
Gene	Sample	Target Ct	Ref Ct	Average of Target CT	Average of Ref CT	△Ct	Average of△Ct	△△Ct	Average of△△Ct	2^(-△△Ct)(quantity)	Average of 2^(-△△Ct)(quantity)	SD			Control	Vd
1591	0 Control	24.51	24.46	24.51	24.61	-0.1	-0.1	0	0	1	1.0271	0.288986		0d	1.04756	1.23431
1591	0 Control	24.92	24.64			0.31		0.41		0.752623				1d	0.338178	2.86433
1591	0 Control	24.1	24.73			-0.51		-0.41		1.32869				3d	0.326169	2.06005
1591	0 Vd	25.04	25.55	25.08	25.4833	-0.443333	-0.403333	-0.343333	-0.303333	1.26868	1.23431	0.034219		5d	1.76056	3.43877
1591	0 Vd	25.08	25.41			-0.403333		-0.303333		1.23399				7d	1.92966	3.7471
1591	0 Vd	25.12	25.49			-0.363333		-0.263333		1.20025
1591	1 Control	26.28	25.49	26.32	24.8555	1.42451	1.46451	1.52451	1.56451	0.347597	0.338178	0.00937539
1591	1 Control	26.32	24.9988			1.46451		1.56451		0.338092
1591	1 Control	26.36	24.0777			1.50451		1.60451		0.328846
1591	1 Vd	22.92	24.6283	23.0967	24.7084	-1.78844	-1.61177	-1.68844	-1.51177	3.22307	2.86433	0.33337
1591	1 Vd	23.12	24.6183			-1.58844		-1.48844		2.80585
1591	1 Vd	23.25	24.8786			-1.45844		-1.35844		2.56407
1591	3 Control	26.8	24.9487	27.12	25.5027	1.29725	1.61725	1.39725	1.71725	0.379651	0.326169	0.133073
1591	3 Control	27.92	25.5595			2.41725		2.51725		0.174675
1591	3 Control	26.64	26			1.13725		1.23725		0.424179
1591	3 Vd	23.35	24.4281	23.4267	24.5683	-1.21827	-1.1416	-1.11827	-1.0416	2.17086	2.06005	0.098203
1591	3 Vd	23.48	24.6083			-1.08827		-0.988265		1.9838
1591	3 Vd	23.45	24.6684			-1.11827		-1.01827		2.02548
1591	5 Control	22.58	24.0376	24.1767	24.6083	-2.02831	-0.431648	-1.92831	-0.331648	3.8061	1.76056	1.77732
1591	5 Control	24.69	25.0388			0.0816854		0.181685		0.881672
1591	5 Control	25.26	24.7485			0.651685		0.751685		0.593909
1591	5 Vd	23.71	24.8686	23.15	24.9788	-1.26877	-1.82877	-1.16877	-1.72877	2.2482	3.43877	1.06819
1591	5 Vd	22.77	24.7885			-2.20877		-2.10877		4.31323
1591	5 Vd	22.97	25.2791			-2.00877		-1.90877		3.75489
1591	7 Control	21.43	22.6759	21.7733	22.7494	-1.31936	-0.976031	-1.21936	-0.876031	2.32844	1.92966	0.676822
1591	7 Control	21.44	22.8361			-1.30936		-1.20936		2.31236
1591	7 Control	22.45	22.736			-0.299364		-0.199364		1.14819
1591	7 Vd	22.84	23.7172	22.1667	24.0476	-1.20763	-1.88096	-1.10763	-1.78096	2.15491	3.7471	1.92565
1591	7 Vd	22.27	24.6784			-1.77763		-1.67763		3.19901
1591	7 Vd	21.39	23.7473			-2.65763		-2.55763		5.88738
Ha412HOChr16g0771591				SAM1-001
Gene	Sample	Target Ct	Ref Ct	Average of Target CT	Average of Ref CT	△Ct	Average of△Ct	△△Ct	Average of△△Ct	2^(-△△Ct)(quantity)	Average of 2^(-△△Ct)(quantity)	SD			Control	Vd
1591	0 Control	24.6968	25.7822	25.0911	24.8793	-0.182455	0.211783	-0.394238	-2.77556e-17	1.31425	1.02327	0.270392		0d	1.01342	0.699967
1591	0 Control	25.45	23.5433			0.570703		0.35892		0.779748				1d	0.866119	1.04532
1591	0 Control	25.1264	25.3124			0.247101		0.0353183		0.975816				3d	1.04545	0.320622
1591	0 Vd	24.3785	25.0183	24.9403	24.1113	0.267229	0.829004	0.0554455	0.617221	0.962297	0.699967	0.295331		5d	1.9212	2.08081
1591	0 Vd	24.7237	23.6269			0.612462		0.400679		0.757502				7d	1.28301	2.06144
1591	0 Vd	25.7186	23.6886			1.60732		1.39554		0.380103
1591	1 Control	24.8671	23.1367	25.0412	24.4738	0.393274	0.567385	0.18149	0.355602	0.881792	0.866119	0.442112
1591	1 Control	25.9496	24.4392			1.47581		1.26403		0.416379
1591	1 Control	24.3068	25.8455			-0.166934		-0.378717		1.30019
1591	1 Vd	25.4574	24.6315	24.9591	24.7705	0.686988	0.188645	0.475205	-0.0231379	0.719365	1.04532	0.284688
1591	1 Vd	24.6659	24.7539			-0.104579		-0.316362		1.24519
1591	1 Vd	24.754	24.9259			-0.0164732		-0.228256		1.17142
1591	3 Control	25.7096	24.5932	25.1486	24.9488	0.760802	0.199822	0.549019	-0.0119608	0.683485	1.04545	0.320079
1591	3 Control	24.9443	25.8113			-0.00446622		-0.216249		1.16171
1591	3 Control	24.7919	24.4419			-0.156869		-0.368652		1.29115
1591	3 Vd	25.7461	23.7806	25.3804	23.5051	2.24103	1.87534	2.02925	1.66356	0.244983	0.320622	0.0662153
1591	3 Vd	25.1586	23.0277			1.65356		1.44178		0.368113
1591	3 Vd	25.2365	23.7069			1.73144		1.51966		0.348769
1591	5 Control	25.2616	25.6058	24.7268	24.8802	0.381389	-0.153491	0.169606	-0.365274	0.889086	1.37287	0.615638
1591	5 Control	24.8733	24.9456			-0.00691255		-0.218696		1.16368
1591	5 Control	24.0453	24.0893			-0.834948		-1.04673		2.06584
1591	5 Vd	25.6609	23.2473	25.502	23.9794	1.68154	1.52265	1.46976	1.31087	0.361043	0.406631	0.0676622
1591	5 Vd	25.2369	23.55			1.25759		1.0458		0.484375
1591	5 Vd	25.6082	25.1408			1.62884		1.41705		0.374476
1591	7 Control	24.069	23.4827	24.5982	24.0531	0.0159951	0.545181	-0.195788	0.333398	1.14535	0.891307	0.442772
1591	7 Control	24.065	23.8478			0.0119933		-0.19979		1.14853
1591	7 Control	25.6606	24.8286			1.60755		1.39577		0.380042
1591	7 Vd	24.9169	23.3814	25.0512	23.9986	0.918267	1.05264	0.706484	0.840852	0.612812	0.56937	0.131687
1591	7 Vd	24.7799	24.8497			0.781291		0.569508		0.673847
1591	7 Vd	25.4569	23.7647			1.45835		1.24657		0.42145
Ha412HOChr16g0771591				SAM1-010
Gene	Sample	Target Ct	Ref Ct	Average of Target CT	Average of Ref CT	△Ct	Average of△Ct	△△Ct	Average of△△Ct	2^(-△△Ct)(quantity)	Average of 2^(-△△Ct)(quantity)	SD
1591	0 Control	24.4883	24.5564	25.0142	24.3526	0.1357	0.661571	-0.525872	0	1.4398	1.07064	0.439056			Control	Vd
1591	0 Control	25.7874	23.4928			1.43475		0.773176		0.585128				0d	1.00151	0.838559
1591	0 Control	24.7669	25.0086			0.414268		-0.247304		1.18699				1d	1.04516	0.551324
1591	0 Vd	24.2028	23.959	24.9592	23.8989	0.303837	1.06031	-0.357735	0.398736	1.28141	0.831085	0.42268		3d	2.54456	1.35423
1591	0 Vd	25.7353	23.8301			1.83638		1.17481		0.442942				5d	1.37993	0.719137
1591	0 Vd	24.9396	23.9077			1.0407		0.379133		0.768899				7d	1.19294	2.12828
1591	1 Control	25.9917	25.1931	25.1035	24.564	1.4277	0.539529	1.4277	0.186094	0.371723	1.04516	0.650211
1591	1 Control	24.4338	23.1344			-0.130135		-0.130135		1.0944
1591	1 Control	24.885	25.3644			0.321025		-0.739282		1.66935
1591	1 Vd	25.6572	23.9971	25.2253	23.6653	1.99194	1.56003	1.33037	0.898454	0.397666	0.551324	0.155074
1591	1 Vd	25.1932	23.557			1.52792		0.866353		0.548532
1591	1 Vd	24.8255	23.4417			1.16021		0.498636		0.707775
1591	3 Control	24.0116	25.6578	24.8689	25.3929	-1.38129	-0.524019	-2.04286	-1.18559	4.12061	2.54456	1.44656
1591	3 Control	25.7013	24.5552			0.308363		-0.353209		1.2774
1591	3 Control	24.8938	25.9656			-0.499134		-1.16071		2.23567
1591	3 Vd	25.1579	23.392	24.7199	24.455	0.702877	0.264829	0.0413051	-0.396743	0.971775	1.35423	0.387254
1591	3 Vd	24.3125	24.5559			-0.142574		-0.804145		1.74611
1591	3 Vd	24.6892	25.4172			0.234184		-0.427388		1.3448
1591	5 Control	24.5816	23.6856	24.5087	24.3003	0.281325	0.208388	-0.380247	-0.453183	1.30156	1.37993	0.216759
1591	5 Control	24.2614	24.1503			-0.0388469		-0.700418		1.62498
1591	5 Control	24.683	25.0649			0.382688		-0.278884		1.21326
1591	5 Vd	25.1355	25.1939	25.3209	24.1564	0.979156	1.16452	0.317584	0.502948	0.802412	0.719137	0.162128
1591	5 Vd	25.7276	24.2302			1.57128		0.909704		0.532294
1591	5 Vd	25.0995	23.045			0.943127		0.281556		0.822704
1591	7 Control	24.4538	25.0002	21.31	22.41	-1.16	-1.1	-0.313333	-0.253333	1.24258	1.19294	0.0590346
1591	7 Control	24.3982	24.9096			-1.02		-0.173333		1.12766
1591	7 Control	25.495	23.1638			-1.12		-0.273333		1.2086
1591	7 Vd	25.0009	23.1438	25.4676	24.0256	0.975329	1.44206	-0.584697	-0.117963	1.49972	1.19294	0.3329
1591	7 Vd	25.7021	23.5849			1.67656		0.116534		0.922401
1591	7 Vd	25.6999	25.348			1.6743		0.114273		0.923848
Ha412HOChr16g0771591				SAM1-014
Gene	Sample	Target Ct	Ref Ct	Average of Target CT	Average of Ref CT	△Ct	Average of△Ct	△△Ct	Average of△△Ct	2^(-△△Ct)(quantity)	Average of 2^(-△△Ct)(quantity)	SD			Control	Vd
1591	0 Control	25.0806	24.1856	24.601	24.4209	0.659693	0.180074	0.479619	0	0.717167	1.02871	0.285353		0d	1.01049	1.20252
1591	0 Control	24.2478	24.1335			-0.173122		-0.353196		1.27739				1d	1.24607	0.648515
1591	0 Control	24.4746	24.9437			0.0536507		-0.126423		1.09158				3d	0.484316	1.31938
1591	0 Vd	24.75	24.8452	24.7598	24.7449	0.00506338	0.0148738	-0.175011	-0.1652	1.12897	1.20252	0.539519		5d	0.554299	1.03968
1591	0 Vd	24.0971	24.1313			-0.647783		-0.827857		1.77505				7d	0.671157	0.381308
1591	0 Vd	25.4322	25.2582			0.687341		0.507267		0.703554
1591	1 Control	24.1098	25.4907	26.67	25.4833	1.48667	1.18667	0.00333333	-0.296667	0.997692	1.24607	0.257723
1591	1 Control	24.4007	23.0541			0.886667		-0.596667		1.51222
1591	1 Control	24.1513	24.8938			1.18667		-0.296667		1.2283
1591	1 Vd	25.5475	25.4871	25.6177	24.7968	0.750646	0.820837	0.570572	0.640763	0.67335	0.648515	0.115143
1591	1 Vd	25.3934	25.4079			0.596623		0.416549		0.749215
1591	1 Vd	25.9121	23.4955			1.11524		0.935169		0.522981
1591	3 Control	24.9375	25.6942	25.4972	24.2129	0.724598	1.28432	0.544524	1.10425	0.685618	0.484316	0.175516
1591	3 Control	25.8537	23.714			1.64079		1.46072		0.363313
1591	3 Control	25.7005	23.2305			1.48758		1.30751		0.404018
1591	3 Vd	25.5542	25.904	25.5319	25.7296	-0.17548	-0.197746	-0.355554	-0.37782	1.27948	1.31938	0.283496
1591	3 Vd	25.2131	25.8481		24.9	-0.516558		-0.696632		1.62072
1591	3 Vd	25.8284	25.4368		24.2281	0.0987995		-0.0812745		1.05795
1591	5 Control	25.3933	23.4152	24.9639	23.8609	1.53232	1.10298	1.35225	0.922909	0.391682	0.554299	0.221825
1591	5 Control	24.3504	23.8323			0.489445		0.309371		0.806993
1591	5 Control	25.1481	24.3353			1.28718		1.10711		0.464223
1591	5 Vd	25.8912	24.834	24.7516	24.4368	1.45443	0.314831	1.27435	0.134757	0.41341	1.03968	0.544523
1591	5 Vd	24.2335	23.3333			-0.203319		-0.383393		1.30441
1591	5 Vd	24.1302	25.143			-0.306617		-0.486691		1.40123
1591	7 Control	24.4858	23.0503	24.5352	23.7213	0.764482	0.813903	0.584408	0.633829	0.666923	0.671157	0.227959
1591	7 Control	24.0514	23.957			0.33015		0.150076		0.901203
1591	7 Control	25.0684	24.1565			1.34708		1.167		0.445345
1591	7 Vd	25.0817	23.9998	25.2276	24.9862	25.0817	16.8989	25.0817	16.8989	2.81616e-08	0.381308	0.660444
1591	7 Vd	25.8089	25.7979			25.8089		25.8089		1.70113e-08
1591	7 Vd	24.7922	24.1745			-0.19399		-0.19399		1.14392
Ha412HOChr16g0771591				SAM1-078
Gene	Sample	Target Ct	Ref Ct	Average of Target CT	Average of Ref CT	△Ct	Average of△Ct	△△Ct	Average of△△Ct	2^(-△△Ct)(quantity)	Average of 2^(-△△Ct)(quantity)	SD			Control	Vd
1591	0 Control	25.1704	25.8022	25.202	25.2676	-0.097181	-0.0656005	-0.0315804	0	1.02213	1.00494	0.12067		0d	1.01342	0.807271
1591	0 Control	25.392	24.7141			0.124425		0.190026		0.87659				1d	0.492016	0.434194
1591	0 Control	25.0435	25.2864			-0.224046		-0.158446		1.11608				3d	0.390073	0.647577
1591	0 Vd	24.0051	25.7936	24.4762	24.1876	-0.182553	0.288562	-0.116952	0.354163	1.08444	0.807271	0.251468		5d	1.35251	0.717309
1591	0 Vd	24.5494	23.2548			0.361714		0.427315		0.743645				7d	0.294978	0.44462
1591	0 Vd	24.8742	23.5146			0.686525		0.752126		0.593728
1591	1 Control	25.1322	23.7539	24.6119	23.6063	1.52587	1.00558	1.59147	1.07118	0.331834	0.492016	0.147246
1591	1 Control	24.4766	23.1253			0.870256		0.935857		0.522732
1591	1 Control	24.2269	23.9397			0.620618		0.686218		0.621481
1591	1 Vd	25.5623	23.2503	25.1994	24.03	1.53233	1.16938	1.59794	1.23498	0.330349	0.434194	0.11077
1591	1 Vd	25.211	23.5737			1.18098		1.24658		0.421446
1591	1 Vd	24.8248	25.266			0.794837		0.860437		0.550786
1591	3 Control	24.667	23.1053	25.3084	23.9401	0.726936	1.36837	0.792537	1.43397	0.577328	0.390073	0.162366
1591	3 Control	25.6682	23.5083			1.72815		1.79375		0.28842
1591	3 Control	25.5901	25.2065			1.65002		1.71562		0.304471
1591	3 Vd	25.9872	23.9834	25.6828	25.216	0.771213	0.568263	0.836813	0.633864	0.559879	0.647577	0.0761076
1591	3 Vd	25.6725	25.9496			0.456538		0.522138		0.696339
1591	3 Vd	25.693	25.715			0.477039		0.54264		0.686514
1591	5 Control	24.1278	24.4568	24.1961	24.694	-0.566193	-0.497928	-0.500593	-0.432327	1.41479	1.35251	0.110319
1591	5 Control	24.3355	25.1965			-0.35854		-0.292939		1.22513
1591	5 Control	24.1249	24.4287			-0.56905		-0.503449		1.4176
1591	5 Vd	24.8289	25.5887	24.9412	24.5092	0.319652	0.431909	0.385253	0.497509	0.765645	0.717309	0.134266
1591	5 Vd	25.2659	23.4424			0.756627		0.822228		0.565568
1591	5 Vd	24.7287	24.4966			0.219447		0.285048		0.820715
1591	7 Control	24.0692	25.7983	25.0575	24.9979	24.0692	16.7248	24.1348	16.7904	5.4289e-08	0.294978	0.510917
1591	7 Control	25.9946	25.271			25.9946		26.0602		1.42925e-08
1591	7 Control	25.1086	23.9243			0.110757		0.176358		0.884934
1591	7 Vd	25.5366	24.1515	25.1738	24.4665	25.5366	17.0183	24.1682	15.6499	5.30439e-08	0.44462	0.770104
1591	7 Vd	24.5655	23.387			24.5655		23.1972		1.03982e-07
1591	7 Vd	25.4192	25.8609			0.952763		-0.415607		1.33386
Ha412HOChr16g0771591				SAM1-100
Gene	Sample	Target Ct	Ref Ct	Average of Target CT	Average of Ref CT	△Ct	Average of△Ct	△△Ct	Average of△△Ct	2^(-△△Ct)(quantity)	Average of 2^(-△△Ct)(quantity)	SD			Control	Vd
1591	0 Control	25.8533	24.3236	24.9627	24.8042	1.0491	0.158497	0.890603	0	0.539388	1.10405	0.554265		0d	1.01049	0.756281
1591	0 Control	24.2426	24.6384			-0.561605		-0.720101		1.6473				1d	0.645743	0.969393
1591	0 Control	24.7922	25.4508			-0.0120053		-0.170502		1.12545				3d	1.49156	1.14816
1591	0 Vd	24.2206	24.429	25.3405	24.5441	-0.323472	0.79644	-0.481968	0.637943	1.39665	0.756281	0.554722		5d	1.35174	0.875662
1591	0 Vd	25.8582	24.5149			1.31411		1.15561		0.448876				7d	1.06018	1.18493
1591	0 Vd	25.9427	24.6882			1.39868		1.24019		0.423318
1591	1 Control	25.8566	24.8722	25.4121	24.5544	1.30214	0.857685	1.14364	0.699188	0.452616	0.645743	0.250532
1591	1 Control	25.5603	25.4107			1.00591		0.847417		0.555779
1591	1 Control	24.8194	23.3804			0.265003		0.106506		0.928835
1591	1 Vd	24.6427	24.3007	24.6594	24.4551	0.187553	0.204241	0.0290561	0.0457447	0.980061	0.969393	0.0416716
1591	1 Vd	24.6069	24.4134			0.151741		-0.0067559		1.00469
1591	1 Vd	24.7286	24.6513			0.27343		0.114934		0.923425
1591	3 Control	24.0306	24.2468	24.3068	24.7097	-0.67911	-0.402879	-0.837607	-0.561376	1.78708	1.49156	0.270466
1591	3 Control	24.539	24.2198			-0.17071		-0.329207		1.25632
1591	3 Control	24.3508	25.6624			-0.358816		-0.517313		1.43129
1591	3 Vd	24.231	24.7817	24.87	24.8358	-0.604834	0.0341543	-0.763331	-0.124342	1.6974	1.14816	0.47576
1591	3 Vd	25.1735	23.785			0.337689		0.179192		0.883197
1591	3 Vd	25.2055	25.9409			0.369608		0.211111		0.863872
1591	5 Control	25.9677	25.0653	24.8322	24.9024	1.06534	-0.0702113	0.906848	-0.228708	0.533349	1.35174	0.765843
1591	5 Control	24.5043	24.2025			-0.39808		-0.556577		1.47078
1591	5 Control	24.0245	25.4393			-0.877898		-1.0364		2.0511
1591	5 Vd	25.1179	23.2873	25.043	24.6762	0.441643	0.36676	0.283146	0.208264	0.821797	0.875662	0.16647
1591	5 Vd	25.2637	24.7933			0.587461		0.428965		0.742795
1591	5 Vd	24.7474	25.9481			0.071177		-0.0873197		1.06239
1591	7 Control	24.5936	23.3349	24.9126	24.8083	-0.21473	0.104277	-0.373227	-0.0542197	1.29525	1.06018	0.256572
1591	7 Control	25.3134	25.4896			0.505009		0.346513		0.786483
1591	7 Control	24.8309	25.6006			0.0225513		-0.135945		1.09881
1591	7 Vd	25.9721	24.2048	24.8233	24.3981	1.57399	0.425196	1.57399	0.159716	0.335878	1.18493	0.997563
1591	7 Vd	24.4946	25.0183			0.0964664		0.0964664		0.935321
1591	7 Vd	24.0033	23.9714			-0.394868		-1.19131		2.2836
Ha412HOChr16g0771591				SAM1-88
Gene	Sample	Target Ct	Ref Ct	Average of Target CT	Average of Ref CT	△Ct	Average of△Ct	△△Ct	Average of△△Ct	2^(-△△Ct)(quantity)	Average of 2^(-△△Ct)(quantity)	SD			Control	Vd
1591	0 Control	24.2744	24.1498	24.2248	23.7041	0.570319	0.520736	0.0495835	3.70074e-17	0.966215	1.00035	0.0323739		0d	1.00315	0.774533
1591	0 Control	24.2187	23.2704			0.514658		-0.00607801		1.00422				1d	1.15902	1.71589
1591	0 Control	24.1813	23.6921			0.47723		-0.0435055		1.03061				3d	0.497402	1.93799
1591	0 Vd	24.4251	23.1075	24.4556	23.525	0.900195	0.930684	0.37946	0.409948	0.768725	0.774533	0.22315		5d	0.536776	1.50289
1591	0 Vd	24.0449	23.2478			0.519972		-0.000763528		1.00053				7d	1.23585	0.894808
1591	0 Vd	24.8968	24.2196			1.37188		0.851149		0.554343
1591	1 Control	24.7968	23.6925	25.005	24.5555	0.24132	0.449484	-0.279416	-0.0712522	1.2137	1.15902	0.572215
1591	1 Control	24.3091	24.9635			-0.246437		-0.767172		1.70193
1591	1 Control	25.9091	25.0105			1.35357		0.832832		0.561426
1591	1 Vd	24.016	24.1516	24.1682	24.4142	-0.398137	-0.245937	-0.918873	-0.766673	1.89064	1.71589	0.265008
1591	1 Vd	24.4382	23.903			0.0240469		-0.496689		1.41097
1591	1 Vd	24.0505	25.188			-0.36372		-0.884456		1.84607
1591	3 Control	25.2282	24.3382	25.5158	23.9721	1.25617	1.54374	0.735435	1.023	0.600637	0.497402	0.0912315
1591	3 Control	25.7184	24.5099			1.74635		1.22561		0.427616
1591	3 Control	25.6007	23.0681			1.62869		1.10795		0.463953
1591	3 Vd	25.8421	24.6234	24.9007	25.1527	0.689352	-0.252058	0.168616	-0.772794	0.889696	1.93799	1.13146
1591	3 Vd	24.836	25.7168			-0.316685		-0.83742		1.78685
1591	3 Vd	24.0239	25.118			-1.12884		-1.64958		3.13742
1591	5 Control	24.0203	23.1685	24.8303	23.1981	0.822239	1.63224	0.301504	1.11151	0.811406	0.536776	0.306535
1591	5 Control	24.4731	23.3178			1.27501		0.754272		0.592846
1591	5 Control	25.9976	23.1079			2.79948		2.27875		0.206077
1591	5 Vd	25.2048	25.1819	25.2333	25.289	-0.0842267	-0.0556679	-0.604963	-0.576404	1.52094	1.50289	0.228055
1591	5 Vd	25.0262	25.1869			-0.262837		-0.783572		1.72139
1591	5 Vd	25.4691	25.4982			0.18006		-0.340676		1.26635
1591	7 Control	24.7356	25.6987	25.4885	25.2394	-0.503742	0.249083	-0.953226	-0.200401	1.9362	1.23585	0.607289
1591	7 Control	25.8151	24.2726			0.575716		0.126232		0.916221
1591	7 Control	25.9146	25.7468			0.675275		0.225791		0.855126
1591	7 Vd	24.2475	23.8111	24.5445	24.614	-0.366561	-0.0695146	-0.120624	0.176422	1.08721	0.894808	0.167959
1591	7 Vd	24.7313	25.7673			0.117244		0.363181		0.777449
1591	7 Vd	24.6548	24.2637			0.0407727		0.286709		0.81977
Ha412HOChr16g0771591				SAM1-132
Gene	Sample	Target Ct	Ref Ct	Average of Target CT	Average of Ref CT	△Ct	Average of△Ct	△△Ct	Average of△△Ct	2^(-△△Ct)(quantity)	Average of 2^(-△△Ct)(quantity)	SD			Control	Vd
1591	0 Control	25.3187	24.799	25.5042	24.7726	0.54609	0.731536	-0.185446	0	1.13717	1.00845	0.156056		0d	1.01935	1.29037
1591	0 Control	25.7645	24.5545			0.991899		0.260363		0.834878				1d	1.16677	1.94276
1591	0 Control	25.4293	24.9644			0.656619		-0.074917		1.0533				3d	1.44445	1.1771
1591	0 Vd	24.4263	23.644	24.8104	24.4038	0.0225069	0.406633	-0.709029	-0.324903	1.6347	1.29037	0.370271		5d	1.41107	1.20073
1591	0 Vd	25.2894	24.0282			0.885606		0.15407		0.898712				7d	0.674495	1.07363
1591	0 Vd	24.7155	25.539			0.311787		-0.419749		1.33769
1591	1 Control	25.1857	23.573	24.7226	24.1366	1.04911	0.58607	0.317575	-0.145466	0.802418	1.16677	0.482484
1591	1 Control	24.8915	24.7062			0.754887		0.0233514		0.983944
1591	1 Control	24.0908	24.1305			-0.0457871		-0.777323		1.71395
1591	1 Vd	24.768	25.2131	25.2808	25.4391	-0.67112	-0.15829	-1.40266	-0.889826	2.64388	1.94276	0.705323
1591	1 Vd	25.2063	25.406			-0.232755		-0.964291		1.9511
1591	1 Vd	25.8681	25.6981			0.429004		-0.302531		1.23331
1591	3 Control	25.4873	23.0118	24.8407	24.5515	0.935776	0.289216	0.20424	-0.44232	0.867996	1.44445	0.600962
1591	3 Control	24.7995	25.6151			0.248042		-0.483494		1.39813
1591	3 Control	24.2353	25.0276			-0.316169		-1.0477		2.06724
1591	3 Vd	25.3281	25.3474	25.2047	24.5879	0.740205	0.616873	0.00866878	-0.114663	0.994009	1.1771	0.598083
1591	3 Vd	24.4355	25.092			-0.152343		-0.883879		1.84533
1591	3 Vd	25.8506	23.3242			1.26276		0.53122		0.691969
1591	5 Control	24.7189	25.4286	25.0769	24.7806	-0.061773	0.296237	-0.793309	-0.435299	1.73304	1.41107	0.462429
1591	5 Control	25.6947	24.1361			0.914032		0.182496		0.881177
1591	5 Control	24.8171	24.7772			0.0364509		-0.695085		1.61898
1591	5 Vd	25.862	24.828	25.2107	24.6568	1.20513	0.553874	0.473597	-0.177662	0.720167	1.20073	0.490498
1591	5 Vd	25.1478	23.8036			0.49099		-0.240546		1.18144
1591	5 Vd	24.6223	25.3389			-0.0345017		-0.766038		1.70059
1591	7 Control	25.207	23.5418	25.2793	24.0539	1.15307	1.22538	0.566996	0.639308	0.675021	0.674495	0.250099
1591	7 Control	24.7535	23.7549			0.699588		0.113518		0.924332
1591	7 Control	25.8774	24.8649			1.82348		1.23741		0.424133
1591	7 Vd	24.2854	25.8439	24.923	25.0605	-0.775028	-0.137449	-0.616738	0.0208412	1.5334	1.07363	0.495943
1591	7 Vd	25.7697	24.2522			0.709246		0.867536		0.548082
1591	7 Vd	24.7139	25.0853			-0.346565		-0.188274		1.1394
Ha412HOChr16g0771591				SAM1-175
Gene	Sample	Target Ct	Ref Ct	Average of Target CT	Average of Ref CT	△Ct	Average of△Ct	△△Ct	Average of△△Ct	2^(-△△Ct)(quantity)	Average of 2^(-△△Ct)(quantity)	SD			Control	Vd
1591	0 Control	25.6147	25.3086	25.181	25.6076	0.00715352	-0.426534	0.433687	0	0.740367	1.06338	0.477403		0d	1.00031	0.444479
1591	0 Control	24.4924	25.968			-1.11516		-0.688624		1.61175				1d	0.580291	1.29008
1591	0 Control	25.436	25.5461			-0.171597		0.254937		0.838024				3d	1.01063	0.848465
1591	0 Vd	25.9441	23.0507	24.9724	24.0777	1.86637	0.894632	2.29291	1.32117	0.204064	0.444479	0.21931		5d	0.50156	0.740244
1591	0 Vd	24.6634	25.3002			0.585667		1.0122		0.495789				7d	0.750389	0.487595
1591	0 Vd	24.3096	23.8822			0.231856		0.658389		0.633585
1591	1 Control	25.6978	23.1714	24.982	24.4892	1.2086	0.492824	1.63513	0.919358	0.321941	0.580291	0.306992
1591	1 Control	24.1834	25.0763			-0.305722		0.120812		0.91967
1591	1 Control	25.0648	25.2199			0.575597		1.00213		0.499262
1591	1 Vd	24.2909	25.0433	24.1697	24.9593	-0.668452	-0.789629	-0.241918	-0.363095	1.18256	1.29008	0.123853
1591	1 Vd	24.0213	24.657			-0.938006		-0.511472		1.4255
1591	1 Vd	24.1969	25.1778			-0.762428		-0.335894		1.26216
1591	3 Control	24.2803	24.9978	24.5909	24.9887	-0.708376	-0.397822	-0.281843	0.0287116	1.21575	1.01063	0.285098
1591	3 Control	24.3845	24.9854			-0.604217		-0.177684		1.13107
1591	3 Control	25.1078	24.9829			0.119127		0.545661		0.685077
1591	3 Vd	24.8381	23.9928	24.5905	24.7453	0.0927933	-0.154804	0.519327	0.27173	0.697697	0.848465	0.236557
1591	3 Vd	24.1538	25.6162			-0.591459		-0.164925		1.12111
1591	3 Vd	24.7796	24.6269			0.0342527		0.460787		0.72659
1591	5 Control	25.5334	24.5232	24.8703	24.2301	1.30328	0.640164	1.72981	1.0667	0.301491	0.50156	0.176136
1591	5 Control	24.4627	23.9427			0.232574		0.659108		0.63327
1591	5 Control	24.6147	24.2244			0.384639		0.811173		0.569918
1591	5 Vd	24.4639	24.7317	24.7441	24.6602	-0.196279	0.0839238	0.230255	0.510458	0.852484	0.740244	0.267697
1591	5 Vd	24.3329	23.3265			-0.327332		0.099202		0.933549
1591	5 Vd	25.4356	25.9224			0.775382		1.20192		0.434698
1591	7 Control	24.7373	23.42	25.2597	24.2657	0.471588	0.994007	-0.0212361	0.501184	1.01483	0.750389	0.295039
1591	7 Control	25.9689	24.4703			1.70321		1.21039		0.432153
1591	7 Control	25.0729	24.9069			0.807225		0.314401		0.804185
1591	7 Vd	25.8062	25.2244	25.3327	25.0488	0.757342	0.283866	1.54697	1.07349	0.342228	0.487595	0.12756
1591	7 Vd	25.1489	25.0594			0.1001		0.889729		0.539715
1591	7 Vd	25.043	24.8627			-0.00584307		0.783785		0.580841
Ha412HOChr16g0771591				SAM1-184
Gene	Sample	Target Ct	Ref Ct	Average of Target CT	Average of Ref CT	△Ct	Average of△Ct	△△Ct	Average of△△Ct	2^(-△△Ct)(quantity)	Average of 2^(-△△Ct)(quantity)	SD			Control	Vd
1591	0 Control	25.9274	24.9126	25.5562	24.9593	0.968011	0.596866	0.371145	-3.70074e-17	0.773169	1.0166	0.216434		0d	1.01935	0.959869
1591	0 Control	25.3085	24.7311			0.349194		-0.247672		1.18729				1d	0.799748	1.806
1591	0 Control	25.4327	25.2343			0.473394		-0.123473		1.08935				3d	0.754615	0.778653
1591	0 Vd	24.1654	24.2899	24.4256	23.701	0.464413	0.724586	-0.132453	0.12772	1.09616	0.959869	0.33107		5d	0.779914	1.45338
1591	0 Vd	24.0336	23.4525			0.33258		-0.264286		1.20104				7d	1.85412	1.92341
1591	0 Vd	25.0778	23.3606			1.37676		0.779898		0.582408
1591	1 Control	24.2448	24.0034	24.8236	23.8274	0.417367	0.996211	-0.179499	0.399345	1.13249	0.799748	0.315164
1591	1 Control	24.8183	24.42			0.990876		0.39401		0.761012
1591	1 Control	25.4078	23.0589			1.58039		0.983524		0.505743
1591	1 Vd	24.0559	24.0586	24.6519	24.8127	-0.756769	-0.160707	-1.35364	-0.757573	2.55555	1.806	0.760822
1591	1 Vd	24.5392	25.3474			-0.273439		-0.870305		1.82805
1591	1 Vd	25.3607	25.0319			0.548088		-0.048778		1.03439
1591	3 Control	25.9703	23.3888	25.2381	24.1492	1.82105	1.08885	1.22418	0.491981	0.428039	0.754615	0.287513
1591	3 Control	24.7906	25.7849			0.641375		0.0445083		0.96962
1591	3 Control	24.9533	23.274			0.804117		0.20725		0.866187
1591	3 Vd	24.9642	23.0278	25.2531	24.2691	0.695181	0.984067	0.0983143	0.387201	0.934124	0.778653	0.175706
1591	3 Vd	25.1632	24.6192			0.894106		0.29724		0.813808
1591	3 Vd	25.632	25.1602			1.36291		0.766047		0.588026
1591	5 Control	24.066	23.6162	25.1843	23.9948	0.0711605	1.18952	-0.525706	0.592658	1.43964	0.779914	0.571338
1591	5 Control	25.7473	23.6863			1.75252		1.15565		0.448863
1591	5 Control	25.7397	24.6819			1.74489		1.14803		0.451242
1591	5 Vd	25.3429	23.8797	24.6104	24.4667	0.876203	0.143752	0.279337	-0.453115	0.823969	1.45338	0.556261
1591	5 Vd	24.3349	25.2279			-0.131826		-0.728692		1.65714
1591	5 Vd	24.1536	24.2925			-0.313123		-0.909989		1.87903
1591	7 Control	24.7854	25.144	24.6902	24.4168	0.368565	0.273348	-0.720282		1.6475	1.85412	0.744937
1591	7 Control	25.202	24.8681			0.785163		-0.303685		1.23429
1591	7 Control	24.0831	23.2384			-0.333682		-1.42253		2.68055
1591	7 Vd	25.8604	24.2837	20.6833	20.1567	0.543333	0.526667	-0.926667	-0.943333	1.90088	1.92341	0.0508213
1591	7 Vd	25.1458	25.8611			0.483333		-0.986667		1.9816
1591	7 Vd	24.3065	23.5497			0.553333		-0.916667		1.88775
Ha412HOChr16g0771591				SAM1-86
Gene	Sample	Target Ct	Ref Ct	Average of Target CT	Average of Ref CT	△Ct	Average of△Ct	△△Ct	Average of△△Ct	2^(-△△Ct)(quantity)	Average of 2^(-△△Ct)(quantity)	SD			Control	Vd
1591	0 Control	24.2879	24.7139	25.2603	24.2449	0.0429703	1.01536	-0.972388	0	1.96209	1.13722	0.725229		0d	1.13722	1.36707
1591	0 Control	25.998	23.2975			1.7531		0.737745		0.599676				1d	3.51711	1.75506
1591	0 Control	25.4949	24.7234			1.25		0.234644		0.849895				3d	0.964085	1.15073
1591	0 Vd	25.0644	23.248	24.5737	23.9701	1.09432	0.603662	0.0789569	-0.411697	0.946742	1.36707	0.365773		5d	1.51173	1.99261
1591	0 Vd	24.2956	25.5911			0.325556		-0.689802		1.61306				7d	1.45156	0.281403
1591	0 Vd	24.3612	23.0711			0.391115		-0.624244		1.5414
1591	1 Control	24.3994	24.9361	24.7238	25.4631	-1.06371	-0.739338	-2.07907	-1.7547	4.22534	3.51711	1.13404
1591	1 Control	25.335	25.5858			-0.128122		-1.14348		2.20913
1591	1 Control	24.437	25.8675			-1.02619		-2.04154		4.11686
1591	1 Vd	24.0276	23.8385	24.7799	24.4636	-0.436011	0.316311	-1.45137	-0.699047	2.73467	1.75506	0.86949
1591	1 Vd	25.3749	23.8021			0.911301		-0.104058		1.07479
1591	1 Vd	24.9372	25.7501			0.473644		-0.541714		1.4557
1591	3 Control	24.946	25.4805	24.3833	24.9627	-0.016648	-0.579408	-1.03201	-1.59477	2.04487	3.12903	0.939583
1591	3 Control	24.0879	25.6961			-0.874765		-1.89012		3.70667
1591	3 Control	24.1159	23.7114			-0.846813		-1.86217		3.63554
1591	3 Vd	25.9592	24.4882	25.4798	24.5283	1.43098	0.951547	0.415624	-0.0638115	0.749695	1.15073	0.650663
1591	3 Vd	24.6165	25.5198			0.0882426		-0.927116		1.90147
1591	3 Vd	25.8637	23.5768			1.33542		0.320058		0.801038
1591	5 Control	25.4193	23.8159	25.2287	24.6945	0.724791	0.534114	-0.290568	-0.481244	1.22312	1.51173	0.762185
1591	5 Control	25.8053	25.7925			1.11077		0.0954163		0.936002
1591	5 Control	24.4613	24.4752			-0.233223		-1.24858		2.37608
1591	5 Vd	24.6548	23.4518	24.6683	24.547	0.107785	0.12126	-0.907573	-0.894099	1.87589	1.99261	0.891633
1591	5 Vd	24.0081	25.7965			-0.538917		-1.55428		2.93686
1591	5 Vd	25.3419	24.3927			0.794911		-0.220447		1.16509
1591	7 Control	24.2905	23.8014	25.083	24.4526	-0.162055	0.630479	-1.17741	-0.384879	2.26171	1.45156	0.776561
1591	7 Control	25.9547	25.7853			1.5021		0.486746		0.713633
1591	7 Control	25.004	23.771			0.551388		-0.463971		1.37933
1591	7 Vd	25.7412	24.1591	25.3007	24.0332	1.70801	1.26752	2.44735	2.00686	0.183347	0.281403	0.17995
1591	7 Vd	25.8352	23.4379			1.80205		2.54139		0.171777
1591	7 Vd	24.3257	24.5026			0.292508		1.03185		0.489084

[truncated: 6 more sheets: Chr09g0430281, Chr13g0583041, Chr04g0149911, Chr12g0547861, Chr09g0430161, Chr15g0738411]
